# Supplementary material for: Universals and cultural diversity in the expression of gratitude
Source: R Soc Open Sci. 2018 May 23;5(5):180391. doi: 10.1098/rsos.180391 (PMC5990755; doi:10.1098/rsos.180391)
Supplement: Coded request sequences [file rsos180391supp1.xlsx]

## Sheet: Sheet1
language	ID	recording	RC_or	RC_tr	RC_nv	RS_or	RS_tr	RS_nv	M2_response_IV	M2_ack	M2_ack_tr	M2_ack_resp	M2_ack_resp_tr
Cha'palaa	CHSF2011_01_11S2_249991	CHSF2011_01_11S2	lemu tsutyuu, lemu deii	are there no limes, are the limes up?	((turns body towards B))	lemu jutyu kaa rukui	there are no limes little husband	((reaches into basket))	rejection	NA	NA	NA	NA
Cha'palaa	CHSF2011_01_11S2_353991	CHSF2011_01_11S2	mamanuba	to mother also	((points at plate))	[none]	NA	((B passes A a plate, which he fills and passes to C))	fulfilment	no	NA	NA	NA
Cha'palaa	CHSF2011_01_11S2_402022	CHSF2011_01_11S2	firui kalara'bain tii	say (the film) will come out ugly	[not relevant]	[not relevant]	NA	((says 'jurui kalara'bain'))	fulfilment	no	NA	NA	NA
Cha'palaa	CHSF2011_01_11S2_1531121	CHSF2011_01_11S2	mankashyu mankashyu na tsamantsa ujtu'paatala ka	(you) sweep? (you) sweep? the baby is in all that trash	[not relevant]	[none]	NA	((leaves vicinity)) (15.0) ((returns and sweeps))	fulfilment	no	NA	NA	NA
Cha'palaa	CHSF2011_01_11S2_1562138	CHSF2011_01_11S2	ka'pukimi ticheeba	collect(s) it with something	[not relevant]	(tichiee)	with what?	[can't tell]	other	NA	NA	NA	NA
Cha'palaa	CHSF2011_01_11S2_2145050	CHSF2011_01_11S2	eya Humberto jee chimu	oh Humberto hey (look here) a bump	((holding girls head in visible position))	mm	hmm	((moves head and examines girl's head))	fulfilment	no	NA	NA	NA
Cha'palaa	CHSF2011_01_11S2_2486530	CHSF2011_01_11S2	tsuupu tsuupu (...)	lie down (the baby in the hammock), lie down (the baby in the hammock)	[not relevant]	[not relevant]	NA	((B gets up and leaves))	fulfilment	no	NA	NA	NA
Cha'palaa	CHSF2011_01_11S2_3905810	CHSF2011_01_11S2	pichunpaba ka'kepukide, tiseelanu keewachi, ma dolar magana kichi	give me the basket fiber, I'm going to show it to the whatsit and make another dollar	[can't tell]	[can't tell]	NA	[can't tell]	other	NA	NA	NA	NA
Cha'palaa	CHSF2011_01_11S2_4277995	CHSF2011_01_11S2	weelamuya ti	tell (him that there are) visitors	[not relevant]	weelamuya chudi apa	(because of) visitors sit down boy	((says what was requetsed))	fulfilment	no	NA	NA	NA
Cha'palaa	CHSF2011_01_11S2_4907330	CHSF2011_01_11S2	ne tsana' matyuba nai ti (.5) ((laughter))	say you are getting tired pointlessly	[not relevant]	chutu naaña	(I'm) sitting	[not relevant]	other	NA	NA	NA	NA
Cha'palaa	CHSF2011_01_11S2_4915040	CHSF2011_01_11S2	malu' malekachitee ti	say that you are going up to rest	[not relevant]	[none]	NA	[can't tell]	other	NA	NA	NA	NA
Cha'palaa	CHSF2011_01_11S2_4948345	CHSF2011_01_11S2	tisee tsuña jityuu aankuya	that thing is lying (there), don't go there	[not relevant]	[none]	NA	[can't tell]	other	NA	NA	NA	NA
Cha'palaa	CHSF2011_01_11S2_5002211	CHSF2011_01_11S2	manen aanu ñu'na' keenu mityai machudi	again there in order to see your son, sit down	[can't tell]	[none]	NA	((sweeps floor with feet))	fulfilment	no	NA	NA	NA
Cha'palaa	CHSF2011_01_11S2_5053610	CHSF2011_01_11S2	[none]	NA	((knocks over mic and attempts to set back up))	aanu tiee teepuntsumi aanubain	what are you stepping on there?	((sets mic back up))	fulfilment	no	NA	NA	NA
Cha'palaa	CHSF2011_01_11S2_5523980	CHSF2011_01_11S2	nachi tisee paijkumanaa manka' kude	that thing of the baby's is about to fall, give it to me	[can't tell]	[can't tell]	NA	[can't tell]	other	NA	NA	NA	NA
Cha'palaa	CHSF2011_01_11S3_1880935	CHSF2011_01_11S3	[none]	NA	((beckons, palm down))	[none]	NA	((enters))	fulfilment	no	NA	NA	NA
Cha'palaa	CHSF2011_01_11S3_1882665	CHSF2011_01_11S3	lima usaa juuyaa tanatyuu ñaa	do you have a used file	[can't tell]	aa	huh?	[can't tell]	other	NA	NA	NA	NA
Cha'palaa	CHSF2011_01_11S3_1884115	CHSF2011_01_11S3	lima usaa juuyaa tanatyuu	do you have a used file	[not relevant]	tinaaju motosierrachii	what for a chainsaw?	[not relevant]	other	NA	NA	NA	NA
Cha'palaa	CHSF2011_01_11S3_1888430	CHSF2011_01_11S3	presta kichun	(will someone) lend?	[not relevant]	fityu fityu	it does not eat, it does not eat (file)	[not relevant]	fulfilment	no	NA	NA	NA
Cha'palaa	CHSF2011_01_11S3_1896985	CHSF2011_01_11S3	Keewaake keewaake uraañu tya' tsantintsu keewaakemi	Show it, show it, (he) thinks it is good, show it.	[not relevant]	[none]	NA	((looking through items))	fulfilment	no	NA	NA	NA
Cha'palaa	CHSF2011_01_11S3_2692960	CHSF2011_01_11S3	kuke inuba aantsa jayu ishkeechi	give me also that - (I) will smell a little	((reaches out, palm up))	[none]	NA	((gives menthol))	fulfilment	no	NA	NA	NA
Cha'palaa	CHSF2011_01_11S3_2695460	CHSF2011_01_11S3	[none]	NA	((reaches out, plam open))	[none]	NA	((gives slingshot))	fulfilment	no	NA	NA	NA
Cha'palaa	CHSF2011_01_11S3_2705150	CHSF2011_01_11S3	[none]	NA	((reaches toward slingshot))	[none]	NA	[not relevant]	other	NA	NA	NA	NA
Cha'palaa	CHSF2011_01_11S3_2717590	CHSF2011_01_11S3	[none]	NA	((reaches toward slingshot))	[none]	NA	((pulls hands away))	rejection	NA	NA	NA	NA
Cha'palaa	CHSF2011_01_11S3_3055600	CHSF2011_01_11S3	[none]	NA	((reaches down toward B's hand))	[none]	NA	((gives part of slingshot))	fulfilment	no	NA	NA	NA
Cha'palaa	CHSF2011_01_11S3_3693350	CHSF2011_01_11S3	Mankaji mankaji iya jindu kelaasai jichi	go get (the baby) go get (the baby) me going, I will take (the baby) out (to somewhere else	[not relevant]	[none]	NA	((gets up and leaves (45.0) returns with baby))	fulfilment	no	NA	NA	NA
Cha'palaa	CHSF2011_01_11S3_3789170	CHSF2011_01_11S3	chalaanu pake'meedei	ask Chalá	[not relevant]	[none]	NA	[not relevant]	other	NA	NA	NA	NA
Cha'palaa	CHSF2011_01_11S3_3822920	CHSF2011_01_11S3	Apa Ruku enkaa chudi' papatide ñu	father man sitting here, talk, you	((points to floor))	[none]	NA	((looks))	other	NA	NA	NA	NA
Cha'palaa	CHSF2011_01_11S3_3826675	CHSF2011_01_11S3	enkaa chudi' patide	sitting here, talk	((points to floor))	Junku junu juushu	(so it is) to be there?	((leans forward))	other	NA	NA	NA	NA
Cha'palaa	CHSF2011_01_11S3_3830450	CHSF2011_01_11S3	kayu misha' jiinaa chalaa	scoot over a little Chalá	[can't tell]	[none]	NA	((scoots over))	fulfilment	no	NA	NA	NA
Cha'palaa	CHSF2011_01_11S3_3838755	CHSF2011_01_11S3	ke ereichunaa aanku	sit looking here	[can't tell]	[none]	NA	((looks forward))	fulfilment	no	NA	NA	NA
Cha'palaa	CHSF2011_01_11S3_3914746	CHSF2011_01_11S3	miya' ji	go holding (the baby)	[not relevant]	[none]	NA	[can't tell]	other	NA	NA	NA	NA
Cha'palaa	CHSF2011_01_11S3_3916736	CHSF2011_01_11S3	Leoncio - uu - miya' ji	Leoncio - what - go holding (the baby)	[not relevant]	[none]	NA	[can't tell]	other	NA	NA	NA	NA
Cha'palaa	CHSF2011_01_11S3_3931651	CHSF2011_01_11S3	Ñu' motorjuumiñu ka' chile jimi tsaa juya' ji i maty	as it is not your motor, go dragging (the canoe)	[not relevant]	[none]	NA	[can't tell]	other	NA	NA	NA	NA
Cha'palaa	CHSF2011_01_11S3_3968571	CHSF2011_01_11S3	Waakaadekee jayu	make him cry a little	[not relevant]	[none]	NA	[not relevant]	other	NA	NA	NA	NA
Cha'palaa	CHSF2011_01_11S3_3982731	CHSF2011_01_11S3	Apa enku chudide	apa' sit here	((beckons downwards))	aa	huh?	[not relevant]	other	NA	NA	NA	NA
Cha'palaa	CHSF2011_01_11S3_3984146	CHSF2011_01_11S3	Apa ñuu enku chudide	apa' you sit here	[not relevant]	[not relevant]	NA	[not relevant]	other	NA	NA	NA	NA
Cha'palaa	CHSF2011_01_11S3_4728040	CHSF2011_01_11S3	Kake kake kake	grab (him) grab (him) grab (him)	[not relevant]	[none]	NA	((holds baby more firmly))	fulfilment	no	NA	NA	NA
Cha'palaa	CHSF2011_01_11S3_4991083	CHSF2011_01_11S3	Ñaa kerakee enu keenatyuu tii	say 'you look (you) are not looking here'	[not relevant]	keenatyu	(you) are not looking	((turns and addresses children))	fulfilment	no	NA	NA	NA
Cha'palaa	CHSF2011_02_14S3_113972	CHSF2011_02_14S3	tyuilaake asu tyuilaake	push it ok push it	[not relevant]	[none]	NA	((continues working with board))	fulfilment	no	NA	NA	NA
Cha'palaa	CHSF2011_02_14S3_122182	CHSF2011_02_14S3	tuu- tu'pushujuntsaa kanu juaa	nai- the nailed part must be grabbed	[not relevant]	[none]	NA	((moves the position of the board))	fulfilment	no	NA	NA	NA
Cha'palaa	CHSF2011_02_14S3_956815	CHSF2011_02_14S3	cha'li ka' kuka inu	give a stick to me	[not relevant]	tieenkenu	to do what?	[not relevant]	other	NA	NA	NA	NA
Cha'palaa	CHSF2011_02_14S3_958657	CHSF2011_02_14S3	cha'li ka' kuka	give a stick (to me)	[not relevant]	aste kinaa tsantintsu (.) ka' kuwaa	(he's) saying that to hit (you for punishment) (.) give it (to him)	[not relevant]	other	NA	NA	NA	NA
Cha'palaa	CHSF2011_02_14S3_1828314	CHSF2011_02_14S3	vieja (.) panda tune' kude junka tsai kalarade jhee junka kera' uyudenaa tinkai	old woman (.) cook plantain (for our bennefit, and) bring (it) out, (as) they say they are standing there	((points during explanation))	panda tsunami nain	as if there was plantain	[not relevant]	rejection	NA	NA	NA	NA
Cha'palaa	CHSF2011_02_14S3_2673050	CHSF2011_02_14S3	inu jayu kude aamama shipijcha	give me a little madroña grandma	((reaches toward grandmother))	[none]	NA	((turns toward A))	fulfilment	no	NA	NA	NA
Cha'palaa	CHSF2011_02_14S3_2677998	CHSF2011_02_14S3	tyayu puu	is there salt?	((continues with arm outstretched))	aha	yeah	((hands A the fruit))	fulfilment	no	NA	NA	NA
Cha'palaa	CHSF2011_02_14S3_3018681	CHSF2011_02_14S3	[A:gringaa, B: juu?] la' kuinda kimishtide jee	[A: Gringo? B: Huh?] Come up and talk, hey.	[not relevant]	aa	huh?	[can't tell]	other	NA	NA	NA	NA
Cha'palaa	CHSF2011_02_14S3_3023117	CHSF2011_02_14S3	la' kuinda kimishtide	come up and talk	[not relevant]	la' kuidna kinuu	come up and talk?	[can't tell]	other	NA	NA	NA	NA
Cha'palaa	CHSF2011_02_14S3_3024496	CHSF2011_02_14S3	mm	yeah	[not relevant]	[none]	NA	[can't tell]	other	NA	NA	NA	NA
Cha'palaa	CHSF2011_02_14S3_3479997	CHSF2011_02_14S3	[A:gringuu, B: jaa?] waaku tyuinsha jidaa laaba	[A: Gringo? B: Huh?] let's go spear fishing with us	[can't tell]	maa waaku tyuindetsun	who is going spear fishing?	[can't tell]	other	NA	NA	NA	NA
Cha'palaa	CHSF2011_02_14S3_3484561	CHSF2011_02_14S3	jidaa	let's go	[can't tell]	[none]	NA	[can't tell]	other	NA	NA	NA	NA
Cha'palaa	CHSF2011_02_15S4_93190	CHSF2011_02_15S4	fundaa	bag!	[can't tell]	[none]	NA	[not relevant]	other	NA	NA	NA	NA
Cha'palaa	CHSD2011_02_15S4_95990	CHSD2011_02_15S4	mijaau	daughter! (from Sp.)	[can't tell]	auu	huh?	[not relevant]	other	NA	NA	NA	NA
Cha'palaa	CHSF2011_02_15S4_96990	CHSF2011_02_15S4	fundaa	bag!	[can't tell]	naaju funda	which bag	[not relevant]	other	NA	NA	NA	NA
Cha'palaa	CHSF2011_02_15S4_98820	CHSF2011_02_15S4	Kaa atyutyu funda kataatyushee	the little tiny bags are not to be found	[can't tell]	[none]	NA	((gets up and goes towards shop))	fulfilment	no	NA	NA	NA
Cha'palaa	CHSF2011_02_15S4_499970	CHSF2011_02_15S4	Nanu kajuru mankijtikee kuchinuu	clean the baby's face, it's dirty	[not relevant]	[none]	NA	((gets up and calls baby to come with her)) (10.0) ((starts washing baby's face))	fulfilment	no	NA	NA	NA
Cha'palaa	CHSF2011_02_15S4_551180	CHSF2011_02_15S4	Wara entsa naatala naanan, main dalaasu juntsa, akawa juuyaa puyu iya	Where is the other pair of pants like this one, I am wearing worn out ones	[not relevant]	Kataatyusaaka	(I) have not seen them	((looks around during subsequent conversation)) (56.0) ((determines that the pants are outside, gets them and returns))	fulfilment	no	NA	NA	NA
Cha'palaa	CHSF2011_02_15S4_837080	CHSF2011_02_15S4	Tenka' patyu jujuuwe entsa	(one) must not speak without thinking	[can't tell]	seguru	for sure	[not relevant]	other	NA	NA	NA	NA
Cha'palaa	CHSF2011_02_15S4_850820	CHSF2011_02_15S4	tenka' patyu jujuuwe	(one) must not speak without thinking	[can't tell]	[not relevant]	NA	[not relevant]	other	NA	NA	NA	NA
Cha'palaa	CHSF2011_02_15S4_851890	CHSF2011_02_15S4	pajchaka machunkare	put (the cartridge) in the sun	[can't tell]	naawanaa balewanka balejtuba entsa.	how could (this) still be worth something, this is worthless	((moves towards the door)) (5.0) ((puts cartidge in sun))	fulfilment	no	NA	NA	NA
Cha'palaa	CHSF2011_02_15S4_6935377	CHSF2011_02_15S4	panda kee mija panda mujkai	make food 'daughter' (I) am hungry	[not relevant]	mm (.) naaketaa panda finu aantsa ma chunaba	mm (.) how can (we) eat when that (camera) is still there?	[can't tell]	rejection	NA	NA	NA	NA
Cha'palaa	CHSF2011_02_15S4_6942994	CHSF2011_02_15S4	challa kede tieesh ya challa yumaa mankajamunashu	I said to do it in a minute, as he is coming back to get (the camera) soon	[not relevant]	tiee kinu	what (should I) make?	[can't tell]	other	NA	NA	NA	NA
Cha'palaa	CHSF2011_02_15S4_6949122	CHSF2011_02_15S4	arosyaa kee jayu	make rice, a little	[not relevant]	[none]	NA	((gets out of hammock))	fulfilment	no	NA	NA	NA
Cha'palaa	CHSF2011_02_15S4_6953015	CHSF2011_02_15S4	aros con atunsito	rice with a little tuna	[not relevant]	[not relevant]	NA	((walks towards storage area))	fulfilment	no	NA	NA	NA
Cha'palaa	CHSF2011_02_15S4_6956271	CHSF2011_02_15S4	arosyaa kide	make rice	[not relevant]	nuba	where?	((enters door of storage area))	fulfilment	no	NA	NA	NA
Cha'palaa	CHSF2011_02_15S4_6962462	CHSF2011_02_15S4	pai liwera juushujuntsa media, jaku sakushaa kalare sakusha	where there are two pounds - a half - there take it out of the bag	[not relevant]	[none]	NA	[can't tell]	fulfilment	no	NA	NA	NA
Cha'palaa	CHSF2011_02_15S4_6964349	CHSF2011_02_15S4	juuke' kalare	take it out	[not relevant]	[none]	NA	(3.0) ((comes out of storage room with cooking iterms and goes to kitchen))	fulfilment	no	NA	NA	NA
Cha'palaa	CHSF2011_06_24S3_1280270	CHSF2011_06_24S3	inu yampu ka' kuka jee jeji' mankuj pandentyaa kiika	for me 'squirrel' get (it) for me, (I) don't want to talk - notebook	((points to table))	naaju (.) enstaa	which (.) this one?	((goes to table))	other	NA	NA	NA	NA
Cha'palaa	CHSF2011_06_24S3_1286430	CHSF2011_06_24S3	aansta aansta catalogo	that one, that catalogue	[not relevant]	[none]	NA	((gets bottle and holds it towards A))	fulfilment	no	NA	NA	NA
Cha'palaa	CHSF2011_06_24S3_1288880	CHSF2011_06_24S3	catalogo tieñaa	(I) said calendar	((points to table))	ca-ta-lo-go	ca-ta-logue	((returns bottle, gives catalogue))	fulfilment	no	NA	NA	NA
Cha'palaa	CHSF2011_06_24S3_1293328	CHSF2011_06_24S3	[not relevant]	NA	((A holds catalogue towards C but they cannot reach each other))	[none]	NA	((B takes catalogue from A and passes it to C))	fulfilment	no	NA	NA	NA
Cha'palaa	CHSF2011_06_24S3_1304600	CHSF2011_06_24S3	lenke' kerake	read (this)	((hands B the catalogue))	[none]	NA	((B is already taking the catalogue during M1 - B reads catalogue))	fulfilment	no	NA	NA	NA
Cha'palaa	CHSF2011_06_25S2_374860	CHSF2011_06_25S2	[none]	NA	((holds B's arm and begings to turn it over))	[none]	NA	((turns arm so A can see watch))	fulfilment	no	NA	NA	NA
Cha'palaa	CHSF2011_06_25S2_1343832	CHSF2011_06_25S2	jee detana detana, tse'mitya rubenchi tinaaju faañuba keena' dekera, ña'pachibain	yeah they have (it) they have (it) so for Ruben, um, when they come out, go see, your father too	[not relevant]	[none]	NA	((begins to go out door)	fulfilment	no	NA	NA	NA
Cha'palaa	CHSF2011_06_25S2_1363999	CHSF2011_06_25S2	jiji mama ñaa ji	go 'mom' you go	[not relevant]	[none]	NA	((walks away from door))	fulfilment	no	NA	NA	NA
Cha'palaa	CHSF2011_06_25S2_1366950	CHSF2011_06_25S2	ñaa ji	you go	[not relevant]	[none]	NA	((walks away from house))	fulfilment	no	NA	NA	NA
Cha'palaa	CHSF2011_06_25S2_1367999	CHSF2011_06_25S2	ji' keeji ji'keeji, ji' kee	go and see, go and see, go and see	[not relevant]	[none]	NA	((walks out of A's sight))	fulfilment	no	NA	NA	NA
Cha'palaa	CHSF2011_06_25S2_1428820	CHSF2011_06_25S2	entsa ka' ura urake jee	take this and do it well, hey	[passes fiber to B]	tse'mitya lepe pupuki	so put the broken ones (here)	((takes fiber and begins to do something with it))	fulfilment	no	NA	NA	NA
Cha'palaa	CHSF2011_06_25S2_1432721	CHSF2011_06_25S2	tse'mitya lepe pupuki	so put the broken ones	[not relevant]	[none]	NA	[not relevant]	other	NA	NA	NA	NA
Cha'palaa	CHSF2011_06_25S2_1573020	CHSF2011_06_25S2	[none]	NA	((holds out piece of fiber))	[none]	NA	((takes fiber and sets it down))	fulfilment	no	NA	NA	NA
Cha'palaa	CHSF2011_06_25S2_2377900	CHSF2011_06_25S2	mama ñaa mankaide mama	mom you get (the baby) again	[not relevant]	[none]	NA	[not relevant]	other	NA	NA	NA	NA
Cha'palaa	CHSF2011_06_25S2_2379655	CHSF2011_06_25S2	ñaa shinbuya mankaide aminnu mankaitu	since you are an old woman get (the baby) again, getting Amin	[not relevant]	[none]	NA	[not relevant]	other	NA	NA	NA	NA
Cha'palaa	CHSF2011_06_25S2_2381500	CHSF2011_06_25S2	tyapu lambuu tsuupude ya kasnutsu urajtushee tsantinchiren aantsa kepenu juushee mankaji mankajii	put the basket (so) he will be sleeping, it's not good to be (awake) at night, go get (him) go get (him)	[not relevant]	[none]	NA	((gets up))	fulfilment	no	NA	NA	NA
Cha'palaa	CHSF2011_06_25S2_2387050	CHSF2011_06_25S2	tyapu lambu' tsuupukiki jiii	go put the basket	[not relevant]	[none]	NA	((moves in baby's direction))	fulfilment	no	NA	NA	NA
Cha'palaa	CHSF2011_06_25S2_2405750	CHSF2011_06_25S2	mankai mankai mankai mankaji	go get go get go get go get	[not relevant]	[none]	NA	[can't tell]	other	NA	NA	NA	NA
Cha'palaa	CHSF2011_06_25S2_2411325	CHSF2011_06_25S2	manka' maja' nanu matsuupu ke enku taja' matsuupukeja	getting (him) come and lie the baby down here, bring and come lie (him) down	[not relevant]	[none]	NA	[can't tell]	other	NA	NA	NA	NA
Cha'palaa	CHSF2011_06_25S2_2416575A	CHSF2011_06_25S2	tsamantsa yumaa duj kale kaantsuba ya	tremendous' now it is going to be two o'clock	[not relevant]	[none]	NA	[can't tell]	other	NA	NA	NA	NA
Cha'palaa	CHSF2011_06_25S2_3466740	CHSF2011_06_25S2	aanku tsuude jayu dishushaa	set it down there a little in the shade	((holds out basket))	[none]	NA	((shifts around))	fulfilment	no	NA	NA	NA
Cha'palaa	CHSF2011_06_25S2_3468149	CHSF2011_06_25S2	aanku ka' tsuude	there get it and set it down	((contiues to hold out basket))	kai keedi	wait a little	((continues shifting around)) (1.5) (((moves basket))	fulfilment	no	NA	NA	NA
Cha'palaa	CHSF2011_06_25S2_3469962	CHSF2011_06_25S2	kai keedi	wait a little	[not relevant]	[none]	NA	((waits a little))	fulfilment	no	NA	NA	NA
Cha'palaa	CHSF2011_06_25S2_3769760	CHSF2011_06_25S2	[none]	NA	((holds out file))	[not relevant]	NA	((takes file and begins to file))	fulfilment	no	NA	NA	NA
Cha'palaa	CHSF2011_06_25S2_3916900	CHSF2011_06_25S2	leka leke leka beenbushu kiya	rest rest rest leg pain	[not relevant]	tyunbantu (.) tyubantsaashee	getting tired (.) being tired	((reclines)) (15.0) ((lies all the way down))	fulfilment	no	NA	NA	NA
Cha'palaa	CHSF2011_06_25S2_4176650	CHSF2011_06_25S2	manen manen manen mama manen manpuu	again again again mom again put (it)	[not relevant]	[none]	NA	[not relevant]	other	NA	NA	NA	NA
Cha'palaa	CHSF2011_06_25S2_4180450	CHSF2011_06_25S2	manpuu	put (it)	[not relevant]	manpuchi jayu	(I'm) just about to put it	[not relevant]	fulfilment	no	NA	NA	NA
Cha'palaa	CHSF2011_06_25S2_4182050	CHSF2011_06_25S2	nibitya nibitya	cookfire cookfire	[not relevant]	[none]	NA	[not relevant]	other	NA	NA	NA	NA
Cha'palaa	CHSF2011_06_25S2_4183800	CHSF2011_06_25S2	aantsa aantsa tsaan ja'leke' ma puke, tsanke' aanu jee tiseebain kustaabain tisee timumumin	that that like that open it and put it doing like that to the thing	((hand back and forth with 'jali ke', points towards kitchen with hand and lips))	[none]	NA	[not relevant]	other	NA	NA	NA	NA
Cha'palaa	CHSF2011_06_25S2_4191050	CHSF2011_06_25S2	saku saku, sapukatun	bag bag ball	((points towards kitchen))	[none]	NA	[not relevant]	other	NA	NA	NA	NA
Cha'palaa	CHSF2011_06_25S2_4192925	CHSF2011_06_25S2	kiika kiika puke kiika	notebook notebook put the notebook	[not relevant]	[none]	NA	[not relevant]	other	NA	NA	NA	NA
Cha'palaa	CHSF2011_06_25S2_4500500	CHSF2011_06_25S2	mama kerake, nekiba	mom look (at my) toenail	((places toenail on B's knee))	[none]	NA	((B looks at A's toenail))	fulfilment	no	NA	NA	NA
Cha'palaa	CHSF2011_06_25S2_4508125	CHSF2011_06_25S2	mama inu neki mama entsaaba chaibain kereke enkubain jee	mom (look) at my toenail here now, look here, hey	((holds foot out))	[none]	NA	((B looks at A's foot))	fulfilment	no	NA	NA	NA
Cha'palaa	CHSF2011_06_25S2_4528930	CHSF2011_06_25S2	kerake jee	hey look	((points at toe))	chachi jumiba main kuchinu neepa jelekenu	althought (you) are human (that is) a scarily disgusting foot	((looks at B's foot))	fulfilment	no	NA	NA	NA
Cha'palaa	CHSF2011_06_25S2_4626062	CHSF2011_06_25S2	mama manpude mama jeleken dekinkayu	mom put (it) again, it is too much	[not relevant]	[none]	NA	((reaches for pot))	fulfilment	no	NA	NA	NA
Cha'palaa	CHSF2011_06_25S2_4814687	CHSF2011_06_25S2	te'pu mama te'pu ma jeleken dekeshee papukaba	fast put (it) fast it is too much, the gnats	((pushes pot towards B))	[none]	NA	((stands up and starts walking in direction of kitchen))	fulfilment	no	NA	NA	NA
Cha'palaa	CHSF2011_06_25S2_4823187	CHSF2011_06_25S2	enu kuku sa'pe pu'mitya juujurun kakee juujururen tsanke' aanu tiseebain	since there is coconut shell here, getting matches, matches doing it with that thing there	((lip point towards kitchen))	[none]	NA	[can't tell]	other	NA	NA	NA	NA
Cha'palaa	CHSF2012_01_07S1_553910	CHSF2012_01_07S1	manpeechun papa ñaa junu mantenkaabala	turn it off papa, when you cook there	[can't tell]	[none]	NA	((turns and walks towards stove))	fulfilment	no	NA	NA	NA
Cha'palaa	CHSF2012_01_07S1_557710	CHSF2012_01_07S1	enu tenkaaputun enu te' atyutyuuwe	when (it) cooks here it quickly becomes small	[can't tell]	[none]	NA	((continues walking towards stove))	fulfilment	no	NA	NA	NA
Cha'palaa	CHSF2012_01_07S1_581650	CHSF2012_01_07S1	jaku' mawalii inu katatu	there hit (it) when (it) sees me	[can't tell]	[can't tell]	NA	[can't tell]	other	NA	NA	NA	NA
Cha'palaa	CHSF2012_01_07S3_2591888	CHSF2012_01_07S3	ai inchi kakabu ni manka' manpude tide mami	tell (them) to gather up my cocoa mami	[not relevant]	[none]	NA	((lifts head))	other	NA	NA	NA	NA
Cha'palaa	CHSF2012_01_07S3_2595710	CHSF2012_01_07S3	mami ñaa inchi kakabu ni junka manbu', kubi puwe kakabu ni manka' manpuide tide junu jee kulesha	mami, you put my cocao there, there is a basket, getting (that), tell them to put (it) there in the canoe, hey	((pointing with hand and head))	[none]	NA	((starts walking towards other kids))	fulfilment	no	NA	NA	NA
Cha'palaa	CHSF2012_01_07S3_2601015	CHSF2012_01_07S3	tusha, shuwa jantsushee	on the ground, it is going to rain	[not relevant]	[none]	NA	((continues walking towards other kids))	fulfilment	no	NA	NA	NA
Cha'palaa	CHSF2012_01_07S3_2602877	CHSF2012_01_07S3	jaku	there	[not relevant]	[abuela kakabu ni enu kubinu manka' manpu, ejke manpude tiña]	[grandma says (for you to) gather the cocao and put it in here, put it to dry]	((walks towards other kids and says what B requested she say))	fulfilment	no	NA	NA	NA
Cha'palaa	CHSF2012_01_20S1_1072069	CHSF2012_01_20S1	tieeba ka'kukai inu	pass me something	[not relevant]	anku ka' kukide, ka' kude	there give (it), give (it)	((pointing to stick))	other	NA	NA	NA	NA
Cha'palaa	CHSF2012_01_20S1_1080068	CHSF2012_01_20S1	jee cha'li ka' kuka	yeah give (me) a stick	((points at stick))	[none]	NA	((bends down, gets stick and passes it))	fulfilment	no	NA	NA	NA
Cha'palaa	CHSF2012_01_20S1_2931651	CHSF2012_01_20S1	yaikake mami	take (the pot) off mami	[can't tell]	[none]	NA	((turns off pot)) (10.0) ((sets pot on ground))	fulfilment	no	NA	NA	NA
Cha'palaa	CHSF2012_01_20S1_2961651	CHSF2012_01_20S1	kaisha chujtikee	put it up (on the stove)	[not relevant]	[manen yaikakide timee]	[yaving said to take it off]	(5.0) ((lifts pot back onto stove))	fulfilment	no	NA	NA	NA
Cha'palaa	CHSF2012_01_20S1_3238651	CHSF2012_01_20S1	entsabain jee	take this also	[can't tell]	[none]	NA	((gathers items and begins to walk in the direction of A))	other	NA	NA	NA	NA
Cha'palaa	CHSF2012_01_20S1_3248477	CHSF2012_01_20S1	basubain, kaa platu juushujuntsabain	the glass also, the plates that are small also	[can't tell]	[none]	NA	[can't tell]	other	NA	NA	NA	NA
Cha'palaa	CHSF2012_01_20S1_3270434	CHSF2012_01_20S1	inchiba kaa anku basu	take mine, here glass	[can't tell]	[none]	NA	[can't tell]	other	NA	NA	NA	NA
Cha'palaa	CHSF2012_01_20S6_236933	CHSF2012_01_20S6	erekede ñaa	pass (it) you	[not relevant]	aa	huh	[not relevant]	other	NA	NA	NA	NA
Cha'palaa	CHSF2012_01_20S6_239030	CHSF2012_01_20S6	erekede	pass (it)	[not relevant]	kakeena	wait	[not relevant]	other	NA	NA	NA	NA
Cha'palaa	CHSF2012_01_20S6_239850	CHSF2012_01_20S6	kakeena	wait	[not relevant]	[none]	NA	((does not pursue))	fulfilment	no	NA	NA	NA
Cha'palaa	CHSF2012_01_20S6_483528	CHSF2012_01_20S6	jinuushaaka jintenmala	(one) should go if (one) wants to	[not relevant]	[none]	NA	[not relevant]	other	NA	NA	NA	NA
Cha'palaa	CHSF2012_01_20S6_1747898	CHSF2012_01_20S6	atyutyu guilee ka' kude vieja	give me the small razor, 'old woman'	((points out of camera frame))	[none]	NA	((walks out of the camera frame))	fulfilment	no	NA	NA	NA
Cha'palaa	CHSF2012_01_20S6_1750176	CHSF2012_01_20S6	aanu kerake	look there	((points out of camera frame))	[none]	NA	((looking for razor)) (4.0) ((tries to hand razor to A))	fulfilment	no	NA	NA	NA
Cha'palaa	CHSF2012_01_20S6_2132184	CHSF2012_01_20S6	inu mu keraa	look for lice on me	((sits with back towards B))	[none]	NA	[not relevant]	other	NA	NA	NA	NA
Cha'palaa	CHSF2012_01_20S6_2226184	CHSF2012_01_20S6	ñaa inu mu keetyunkayu mm mm	you aren't looking for lice on me	((scratches head))	[none]	NA	[not relevant]	other	NA	NA	NA	NA
Cha'palaa	CHSF2012_01_20S6_2509823	CHSF2012_01_20S6	tadi	hold (this)	((holds out small object))	[none]	NA	((moves hand towards object))	fulfilment	no	NA	NA	NA
Cha'palaa	CHSF2012_01_20S6_2511940	CHSF2012_01_20S6	mm kapanu	yeah on the point	((holds out small object))	[none]	NA	((holds down object with fingers))	fulfilment	no	NA	NA	NA
Cha'palaa	CHSF2012_01_20S6_2514058	CHSF2012_01_20S6	KAPANU	ON THE POINT	((continues holding object out	[none]	NA	((holds object together while A cuts))	fulfilment	no	NA	NA	NA
Cha'palaa	CHSF2012_01_20S6_2519999	CHSF2012_01_20S6	enu main kake	grab one here	((holds out object towards B))	[none]	NA	((grabs object))	fulfilment	no	NA	NA	NA
Cha'palaa	CHSF2012_01_20S6_2662933	CHSF2012_01_20S6	tisee kaide ñaa juunka- kiika pasta jutyuu jee	um get you the:re isn't there notebook cover?	((points))	[none]	NA	((moves off camera))	fulfilment	no	NA	NA	NA
Cha'palaa	CHSF2012_01_20S6_2668834	CHSF2012_01_20S6	ensta jee	this hey	((points))	[none]	NA	[can't tell]	fulfilment	no	NA	NA	NA
Cha'palaa	CHSF2012_01_20S6_2669233	CHSF2012_01_20S6	entsaa, entsa kaa maletin ya' tisee jandala mayinashujuntsa kiyuu ka' kuka	this this little bag, um the one that is on top of it, (grab it and give it to me)	((points))	[none]	NA	[can't tell]	fulfilment	no	NA	NA	NA
Cha'palaa	CHSF2012_01_20S6_2676880	CHSF2012_01_20S6	aantsa aantsa jee aantsa aantsa	that one that one yeah that one	((eye point))	[none]	NA	(13.0) ((gives A object))	fulfilment	no	NA	NA	NA
Cha'palaa	CHSF2012_01_20S6_2952739	CHSF2012_01_20S6	[A: vieja, B: aa] inu chuwa manka' kuka junu jee	[A: old lady, B: huh?] give me the string here hey	((finger and lip point))	[none]	NA	(10.0) ((gives A string))	fulfilment	no	NA	NA	NA
Cha'palaa	CHSF2012_01_20S6_3387180A	CHSF2012_01_20S6	[none]	NA	((holds out chick))	[none]	NA	((takes chick))	fulfilment	no	NA	NA	NA
Cha'palaa	CHSF2012_01_21S3_1331250A	CHSF2012_01_21S3	ñunu enu jee niba pure denawe ajpelenu tuteke	hey there are many flies on your back, kill (them)	((points at back))	[none]	NA	((slaps flies on back))	fulfilment	no	NA	NA	NA
Cha'palaa	CHSF2012_01_21S3_1334825A	CHSF2012_01_21S3	aj urake paide ñaa	aj hit it well, you	[not relevant]	[none]	NA	((pulls shirt down))	other	NA	NA	NA	NA
Cha'palaa	CHSF2012_01_21S3_2615530A	CHSF2012_01_21S3	ñuchi serruchu tsutyuu	is your saw there?	[can't tell]	aa	huh?	[not relevant]	other	NA	NA	NA	NA
Cha'palaa	CHSF2012_01_21S3_2619130A	CHSF2012_01_21S3	serruchu tsutyuu	is (your) saw there?	[can't tell]	enku, tanami ibain, ka jayaa finberaya	here, I also have it, it 'eats' (saws) a little	((goes off camera)) (22.0) ((returns with saw and gives it to Z))	fulfilment	no	NA	NA	NA
Cha'palaa	CHSF2012_01_21S3_2725000A	CHSF2012_01_21S3	yaika' chujtiji' kude	give (her)'lifting and moving	[not relevant]	keedi	wait	((looks at stove, lifts baby off lap, gets out of hammock))	other	NA	NA	NA	NA
Cha'palaa	CHSF2012_01_21S3_2728437A	CHSF2012_01_21S3	keedi	wait	[not relevant]	[none]	NA	((does not pursue)) (4.5) ((pursues))	fulfilment	no	NA	NA	NA
Cha'palaa	CHSF2012_01_21S3_2733250A	CHSF2012_01_21S3	yaika' chujtiide	lift and move (it)	[not relevant]	[none]	NA	((looks at stove and starts moving))	fulfilment	no	NA	NA	NA
Cha'palaa	CHSF2012_01_21S3_2735430A	CHSF2012_01_21S3	yaila kala' findetsu	they are taking it off and eating	[not relevant]	[none]	NA	((begings getting up))	fulfilment	no	NA	NA	NA
Cha'palaa	CHSF2012_01_21S3_2737988A	CHSF2012_01_21S3	atyutyulaa kala' findetsu yaika' chujtikide	the little ones are taking it off and eating, lift and move (it)	[not relevant]	[none]	NA	((gets up and walks in direction of stove))	fulfilment	no	NA	NA	NA
Cha'palaa	CHSF2012_01_21S3_3510440	CHSF2012_01_21S3	aantsanu wara pukare, maantun tsanaña	put the pants on that one, as (he) is coming back	[can't tell]	wara malu' mankade papichii	go up and get the baby's pants	[can't tell]	other	NA	NA	NA	NA
Cha'palaa	CHSF2012_08_04S3_1419550	CHSF2012_08_04S3	laanuba kuwaa	give (some) to us too	[not relevant]	[none]	NA	[can't tell]	other	NA	NA	NA	NA
Cha'palaa	CHSF2012_08_04S3_1514650	CHSF2012_08_04S3	ka'kuwakej	give (him)'getting (water)	[not relevant]	[none]	NA	[not relevant]	other	NA	NA	NA	NA
Cha'palaa	CHSF2012_08_04S3_1515440	CHSF2012_08_04S3	ka'kuwakee luca	give (him)'getting (water) Luca	[not relevant]	[none]	NA	[not relevant]	other	NA	NA	NA	NA
Cha'palaa	CHSF2012_08_04S3_1516590	CHSF2012_08_04S3	andy ka'kude	andy 'give (him)'getting (water)	[not relevant]	[none]	NA	((L begings to get up))	other	NA	NA	NA	NA
Cha'palaa	CHSF2012_08_04S3_1806570	CHSF2012_08_04S3	tiee inu nentsun	what is walking on me?	((turns back towards B))	[none]	NA	((sweeps insect off back))	fulfilment	no	NA	NA	NA
Cha'palaa	CHSF2012_08_04S3_2054125	CHSF2012_08_04S3	mujtyaa jaipa tij	say that (you) don't want a little	[not relevant]	[none]	NA	[not relevant]	other	NA	NA	NA	NA
Cha'palaa	CHSF2012_08_04S3_2058700	CHSF2012_08_04S3	jaipa mujtyaa ti juntsaa lanaa	say that (you) don't want a little there to us	[not relevant]	[none]	NA	[not relevant]	other	NA	NA	NA	NA
Cha'palaa	CHSF_2012_08_04S4_154385	CHSF_2012_08_04S4	bishu keraa uinaa jho ñaa junu jee	go look for shrimp you there hey	[not relevant]	[none]	NA	[not relevant]	other	NA	NA	NA	NA
Cha'palaa	CHSF_2012_08_04S4_156900	CHSF_2012_08_04S4	ñuu ñuu aanu	you you there	[not relevant]	[none]	NA	[not relevant]	other	NA	NA	NA	NA
Cha'palaa	CHSF_2012_08_04S4_784060	CHSF_2012_08_04S4	malu malu maluu	go up go go up go up	[not relevant]	mawijantsaañaa	(I) am coming back	((standing up))	fulfilment	no	NA	NA	NA
Cha'palaa	CHSF_2012_08_04S4_785760	CHSF_2012_08_04S4	jei maami	come back quick	[not relevant]	[none]	NA	((taking laundry up))	fulfilment	no	NA	NA	NA
Cha'palaa	CHSF_2012_08_04S4_789740	CHSF_2012_08_04S4	jei mawijaa tsaaren ñuba	come back quickly then you also	[not relevant]	[none]	NA	((walks off camera))	fulfilment	no	NA	NA	NA
Cha'palaa	CHSF_2012_08_04S4_793165	CHSF_2012_08_04S4	jei mawijaa	come back down quick	[not relevant]	[none]	NA	[can't tell]	other	NA	NA	NA	NA
Cha'palaa	CHSF_2012_08_04S4_846170	CHSF_2012_08_04S4	ne jajajjaajja tii lucilda naatiñu meenu	just tell him hahahaha Lucilda to see what he says	[not relevant]	[none]	NA	[not relevant]	other	NA	NA	NA	NA
Cha'palaa	CHSF_2012_08_04S4_854110	CHSF_2012_08_04S4	bene demankanbalaa tsantii	later when (he) gets (it) say	[not relevant]	[none]	NA	[not relevant]	other	NA	NA	NA	NA
Cha'palaa	CHSF_2012_08_04S4_857210	CHSF_2012_08_04S4	pipentsumin jajaji timi	bathing, tell (him)	[not relevant]	[none]	NA	[not relevant]	other	NA	NA	NA	NA
Cha'palaa	CHSF_2012_08_04S4_1115135	CHSF_2012_08_04S4	umaa aanu lluwade	now go down there	[not relevant]	[none]	NA	((laughter))	other	NA	NA	NA	NA
Cha'palaa	CHSF_2012_08_04S4_1193345	CHSF_2012_08_04S4	tsaaren manpipunaa manbijee	so wash one more time	[not relevant]	naaketaa manbipunu nejtaa yumaa de iñu	how can (I) wash if (I) have now finished	[not relevant]	rejection	NA	NA	NA	NA
Cha'palaa	CHSF_2012_08_04S4_1341530	CHSF_2012_08_04S4	amelia ñuba tina taja' taja'ja'chude	Amelia you also bring a tub and come and sit	[not relevant]	[none]	NA	[not relevant]	other	NA	NA	NA	NA
Cha'palaa	CHSF_2012_08_04S4_1347100	CHSF_2012_08_04S4	amelia jali ka'wijade ñuba	Amelia bring clothes down you too	[not relevant]	[none]	NA	[not relevant]	other	NA	NA	NA	NA
Cha'palaa	CHSF_2012_08_04S4_1353970	CHSF_2012_08_04S4	ñu'na'ma mika jaa	come bringing your daughter	[not relevant]	[none]	NA	[not relevant]	other	NA	NA	NA	NA
Cha'palaa	CHSF_2012_08_04S4_1509175	CHSF_2012_08_04S4	tsanke'mafaatyudaa	let's not come out doing like that	[not relevant]	[none]	NA	[not relevant]	other	NA	NA	NA	NA
Cha'palaa	CHSF_2012_08_04S4_1512245	CHSF_2012_08_04S4	pipedaj	let's bathe	[not relevant]	[none]	NA	[not relevant]	other	NA	NA	NA	NA
Cha'palaa	CHSF_2012_08_04S4_1524500	CHSF_2012_08_04S4	inu jabon	to me soap	((holds hand out))	[none]	NA	((some attention by adults, but no uptake))	other	NA	NA	NA	NA
Cha'palaa	CHSF_2012_08_04S4_1554875	CHSF_2012_08_04S4	wara laadeke wara wara	take of (your) pants, pants, pants	[can't tell]	[none]	NA	[not relevant]	other	NA	NA	NA	NA
Cha'palaa	CHSF_2012_08_04S4_1557325	CHSF_2012_08_04S4	carsonren pudekee	put on just underwear	[can't tell]	[none]	NA	[not relevant]	other	NA	NA	NA	NA
Cha'palaa	CHSF_2012_08_04S4_1559580	CHSF_2012_08_04S4	jee tsadekee	yeah do that	[can't tell]	[none]	NA	[not relevant]	other	NA	NA	NA	NA
Cha'palaa	CHSF_2012_08_04S4_1561035	CHSF_2012_08_04S4	kaawararen pukemi	put on small pants	[can't tell]	[none]	NA	[not relevant]	other	NA	NA	NA	NA
Cha'palaa	CHSF_2012_08_04S4_1608882	CHSF_2012_08_04S4	depiperee	wash (the kid)	[can't tell]	[none]	NA	[not relevant]	other	NA	NA	NA	NA
Cha'palaa	CHSF_2012_08_04S4_1608882	CHSF_2012_08_04S4	jabon	soap	((holds out soap))	[none]	NA	((takes soap and puts it away))	fulfilment	no	NA	NA	NA
Cha'palaa	CHSF_2012_08_04S4_1645795	CHSF_2012_08_04S4	wija'jali manbipude tinujuba	(she) should be told to come wash clothes	[not relevant]	chutyaa ai chutyaa juntsaya ui	(she's) not there, not there, that one	[not relevant]	rejection	NA	NA	NA	NA
Cha'palaa	CHSF_2012_08_04S4_1700020	CHSF_2012_08_04S4	ajtyu ajtyunkee pejuru aanu ajjajajajajajajajjaja	crouch down (your) ass there	[not relevant]	carson lare'pipedekee	bathe taking (your) underwear off	[can't tell]	other	NA	NA	NA	NA
Cha'palaa	CHSF_2012_08_04S4_1704635	CHSF_2012_08_04S4	carson lare'pipedekee	bathe taking (your) underwear off	[can't tell]	pejuru ajtyu ajtyunkee aanu	crouch down (your) ass there	[not relevant]	other	NA	NA	NA	NA
Cha'palaa	CHSF_2012_08_04S4_1705861	CHSF_2012_08_04S4	pejuru ajtyu ajtyunkee aanu	crouch down (your) ass there	[not relevant]	[none]	NA	[not relevant]	other	NA	NA	NA	NA
Cha'palaa	CHSF_2012_08_04S4_1712020	CHSF_2012_08_04S4	daira ñaa inu tina ka'eede	Daira you pass me the tub	[not relevant]	[none]	NA	[not relevant]	other	NA	NA	NA	NA
Cha'palaa	CHSF_2012_08_04S4_1713900	CHSF_2012_08_04S4	[none]	NA	((points at tub))	entsaa	this one?	((pointing at tub))	other	NA	NA	NA	NA
Cha'palaa	CHSF_2012_08_04S4_1715368	CHSF_2012_08_04S4	jee tsadekee	yeah do that	[not relevant]	[none]	NA	((throws tub to A))	fulfilment	no	NA	NA	NA
Cha'palaa	CHSF2012_08_05S5_35999	CHSF2012_08_05S5	[A: arciliu (.)] ñuba enku jaa	[A: Arcilio (.)] you also come here	[not relevant]	aa	huh?	[can't tell]	other	NA	NA	NA	NA
Cha'palaa	CHSF2012_08_05S5_39347	CHSF2012_08_05S5	ñu wiishinjutyuu?	shouldn't scrape?	[not relevant]	[can't tell]	NA	((walks towards area where scraping is taking place))	fulfilment	no	NA	NA	NA
Cha'palaa	CHSF2012_08_05S5_69173	CHSF2012_08_05S5	enku jaide enku	here come here	[not relevant]	aa	huh?	((looks up))	other	NA	NA	NA	NA
Cha'palaa	CHSF2012_08_05S5_71673	CHSF2012_08_05S5	enku jaide	come here	[not relevant]	[none]	NA	((continues sitting)) (53.0) ((comes to sit by father))	fulfilment	no	NA	NA	NA
Cha'palaa	CHSF2012_08_05S5_363190	CHSF2012_08_05S5	[none]	NA	((A walks through door with load))	[not relevant]	NA	((B moves bowl out of A's way))	fulfilment	no	NA	NA	NA
Cha'palaa	CHSF2012_08_05S5_371999	CHSF2012_08_05S5	lu'tekee	turn (sideways)	[not relevant]	[none]	NA	((turns sideways and walks through door))	fulfilment	no	NA	NA	NA
Cha'palaa	CHSF2012_08_05S5_529860	CHSF2012_08_05S5	ampuke enu	put (it) here	((holds bowl))	[none]	NA	((looks at bowl))	fulfilment	no	NA	NA	NA
Cha'palaa	CHSF2012_08_05S5_530970	CHSF2012_08_05S5	tsantsan wiishikee	(just) scrape this much	((pushes bowl closer to B))	[none]	NA	((begins to scrape into bowl))	fulfilment	no	NA	NA	NA
Cha'palaa	CHSF2012_08_05S5_716893	CHSF2012_08_05S5	wallapa wallapa dekee, wallapa mujshee	chicken cook chicken, (I) want chicken	[can't tell]	[can't tell]	NA	[can't tell]	other	NA	NA	NA	NA
Cha'palaa	CHSF2012_08_05S5_730827	CHSF2012_08_05S5	wii wiwii [(1.3) i iya tiempo tanatyui tieesh]	go (ahead) [(1.3) I say I don't have time]	[not relevant]	[can't tell]	NA	[can't tell]	other	NA	NA	NA	NA
Cha'palaa	CHSF2012_08_05S5_994260	CHSF2012_08_05S5	mudein rayu machakaala	who turned the radio on?	[not relevant]	[none]	NA	[can't tell]	other	NA	NA	NA	NA
Cha'palaa	CHSF2012_08_05S5_996672	CHSF2012_08_05S5	je jei malu' manbere, manbeedei detiñaa demanpeewaña	quickly go up and turn it off, (because he) said to turn it off, I already turned it off	[not relevant]	[none]	NA	[can't tell]	other	NA	NA	NA	NA
Cha'palaa	CHSF2012_08_05S5_1003810	CHSF2012_08_05S5	[A: Leini, B: sii?] rayu manperee	[A: Leini, B: yeah?] turn off the radio	[not relevant]	aa	huh?	[can't tell]	other	NA	NA	NA	NA
Cha'palaa	CHSF2012_08_05S5_1007000	CHSF2012_08_05S5	radio manpeede	turn off the radio	[can't tell]	[none]	NA	[can't tell]	other	NA	NA	NA	NA
Cha'palaa	CHSF2012_08_05S5_1009860	CHSF2012_08_05S5	enku carga kimee tiwe enku jee	it charges here (he) said, hey	[can't tell]	aanku carga kimuu	it charges there?	[can't tell]	other	NA	NA	NA	NA
Cha'palaa	CHSF2012_08_05S5_1016603	CHSF2012_08_05S5	jee carga kimee tiwe enku	yeah, it charges (he) says, here	[can't tell]	[none]	NA	[can't tell]	other	NA	NA	NA	NA
Cha'palaa	CHSF2012_08_05S5_1022909	CHSF2012_08_05S5	graba kimaa tiwe tsejtaa demanpeekaashee	(he) said that it records (on the video), that's why (he) turned it off	[can't tell]	[none]	NA	[can't tell]	other	NA	NA	NA	NA
Cha'palaa	CHSF2012_08_05S5_1033713	CHSF2012_08_05S5	junku ji' keepuke junku futu kalaraaña	go look there, there (the camera) is taking pictures	[not relevant]	[none]	NA	[can't tell]	fulfilment	no	NA	NA	NA
Cha'palaa	CHSF2012_08_05S5_1076042	CHSF2012_08_05S5	inubain jayu kuu	give a little to me too	[can't tell]	basunu tisee, cucaa wishi' puaa junu	in the glass, um, there are coconut shavings there	[not relevant]	rejection	NA	NA	NA	NA
Cha'palaa	CHSF2012_08_05S5_1194300	CHSF2012_08_05S5	jeke kujchii inu mujwe	drink quickly, I want some	[can't tell]	aanku basu, aabasu chushee	there (is) a glass, there is a big glass	[not relevant]	rejection	NA	NA	NA	NA
Cha'palaa	CHSF2012_08_05S5_2655150	CHSF2012_08_05S5	mandaji' matsuren	go take and leave (it)	((holds up file towards other part of room))	[none]	NA	[can't tell]	other	NA	NA	NA	NA
Cha'palaa	CHSF2012_08_05S5_2661990	CHSF2012_08_05S5	lima jee matsure aanku	file, here, leave it there	((holds out file))	[none]	NA	((takes file))	fulfilment	no	NA	NA	NA
English	RCE08_245425	RCE08	Can you get the milk off your chin cause you're being filmed and the milk on your chin is not a good impression.	NA	[can't tell]	[none]	NA	((wipes mouth with napkin))	fulfilment	yes	Well done	no	NA
English	RCE08_573372	RCE08	I need to plan my Shakespeare lesson. Move.	NA	((sets laptop on the edge of table, holds))	[none]	NA	((moves phone and glass out of the way))	fulfilment	no	NA	NA	NA
English	RCE08_724760	RCE08	Don't do it ((i.e., don't eat bread)).	NA	[not relevant]	Why? You're eating chips. And breadcrumbs.	NA	[not relevant]	other	NA	NA	NA	NA
English	RCE08_940256	RCE08	Oh sorry, can you leave it on please.	NA	[not relevant]	Yep.	NA	((turns nob on stove, before the request))	fulfilment	no	NA	NA	NA
English	RCE08_1661341	RCE08	Search it on the internet.	NA	[not relevant]	[none]	NA	((moves hand to keyboard, types))	fulfilment	no	NA	NA	NA
English	RCE08_1675146	RCE08	Oh. Take out the 'A'.	NA	[not relevant]	[none]	NA	((types something on keyboard))	fulfilment	no	NA	NA	NA
English	RCE08_1757041	RCE08	At least sit down until I finish. You made me come down for it.	NA	((makes small gesture towards seat across counter))	Yeah. Cause I'm a good citizen.	NA	((walks over to other side of counter))	fulfilment	no	NA	NA	NA
English	RCE09_251771a	RCE09	Shut your face. Don't even start saying stuff like that. I will.	NA	[not relevant]	Ha ha ha.	NA	[not relevant]	other	NA	NA	NA	NA
English	RCE09_697310	RCE09	Has anyone got an onion I could borrow? Half an onion?	NA	[can't tell]	Yeah, go in there. I've got some red onions.	NA	((points through door))	other	NA	NA	NA	NA
English	RCE09_1208210	RCE09	Turn it off, ( ).	NA	((points to camera, moves to his left))	I don't know how to.	NA	((begins to stand up))	rejection	NA	NA	NA	NA
English	RCE06_421090a	RCE06	Does anybody have a lighter?	NA	[not relevant]	No.	NA	((looks around on ground))	rejection	NA	NA	NA	NA
English	RCE06_421090b	RCE06	Terrance, do you have a lighter?	NA	[not relevant]	[none]	NA	[not relevant]	other	NA	NA	NA	NA
English	RCE06_421090c	RCE06	Terrance, can you pass me those matches?	NA	((points at something in front of B))	Yeah.	NA	((tosses matches in front of A))	fulfilment	no	NA	NA	NA
English	RCE06_878680a	RCE06	Can I have one?	NA	[not relevant]	Yeah.	NA	((reaches into bag))	fulfilment	yes	Sweet	no	NA
English	RCE06_878680b	RCE06	Please can I have one?	NA	[not relevant]	[none]	NA	((holds package of cookies out towards A))	fulfilment	yes	Thank you	no	NA
English	RCE06_878680c	RCE06	Alright, if you have that many, can I have one?	NA	[not relevant]	[none]	NA	((holds package of cookies out towards A))	fulfilment	yes	I'll pay you back	no	NA
English	RCE06_878680d	RCE06	I want one now.	NA	((moves hand toward package of cookies))	(well)	NA	((holds package of cookies out towards A))	fulfilment	yes	Thank you, Jessica	no	NA
English	RCE06_948140	RCE06	Sugar can you move up cause I'm like really long and you're just hoggin the whole thing.	NA	[not relevant]	Yeah. ((marked prosody))	NA	((scoots over))	fulfilment	no	NA	NA	NA
English	RCE06_1128690	RCE06	You should- you should get everyone to go in the window and take a picture	NA	((points behind))	I think Lilly had a picture of quite a few of us.	NA	[not relevant]	other	NA	NA	NA	NA
English	RCE26b_278040	RCE26	Do you have a utensil?	NA	((makes scooping gesture))	I have several actually. Perhaps you'd like to look in the drawer.	NA	((looks first to her left, then to her right, towards the drawer))	other	NA	NA	no	NA
English	RCE26b_330930	RCE26	Etian's good at situating himself right in line with the camera.	NA	[not relevant]	Sorry. I forget that it's there. It's my kitchen. I don't normally have a camera in here.	NA	((moves to his left))	fulfilment	no	NA	NA	NA
English	RCE26b_560620	RCE26	[none]	NA	((holds bowl out towards B))	[none]	NA	((takes bowl and puts it on counter))	fulfilment	no	NA	NA	NA
English	RCE26b_690000	RCE26	Okay. Uhm:::	NA	((lifts printer out of box, looks around, holds position))	Is- (down there) okay?	NA	((closes lid on laptop, slides laptop towards her, making room for the printer on table))	fulfilment	no	NA	NA	NA
English	RCE26b_702650	RCE26	Does that go down to:: Will that fit to the plug socket?	NA	((picks up cable, holds it out towards B or the wall with the socket))	[none]	NA	((takes cable and plugs it into the socket))	fulfilment	no	NA	NA	NA
English	RCE26b_709560	RCE26	And you'll have to remind me where:: this:: (.) the two prong thing is.	NA	((leans far forward, over the printer, looks at the back of the printer with something in hand))	Okay.	NA	((bends down towards the back of the printer, probably to plug in a cable))	fulfilment	no	NA	NA	NA
English	RCE26b_719510	RCE26	USB connection. Uh: is tha- is that this one here? Sorry, I just can't see.	NA	((holds position leaning over printer, looks to A))	Mm hm.	NA	((moves to do something behind printer, probably to plug in the USB cable))	fulfilment	yes	Sorry	no	NA
English	RCE26b_756850	RCE26	Do you have scrap paper? Or anything? Just-	NA	((looks up from computer, quickly around the room))	Yeah, I've got scrap paper.	NA	((walks out of the room))	fulfilment	no	NA	NA	NA
English	RCE26b_828130	RCE26	Let me move this back.	NA	((slides printer back on the table))	[none]	NA	((reaches out and moves a wine glass behind the printer, in its path))	fulfilment	no	NA	NA	NA
English	RCE26b_1195570	RCE26	If we're doing it that way, we might want to angle the uhm table as a diamond. Otherwise we'll get a nice-	NA	[not relevant]	Mmm. ( glass)	NA	((reaches with both hands towards two wine glasses on table, then retracts))	other	NA	NA	NA	NA
English	RCE26b_1217700	RCE26	Where do you keep clean (.) tupperware?	NA	((holds tupperware in front of her chest with both hands))	Ah. Thanks. I forgot about that.	NA	((reaches out to take tupperware, walks across room, puts it in cabinet))	fulfilment	no	NA	NA	NA
English	RCE26b_1236270	RCE26	Let's make this into a diamond.	NA	((scoots chairs away from table, reaches down and grabs table with two hands, turns table))	[none]	NA	((reaches out with two hands and turns table))	fulfilment	no	NA	NA	NA
English	RCE26b_1277780	RCE26	Are we gonna move it this way? Or:	NA	((holds one edge of table with both hands and pulls))	[none]	NA	((reaches down and pushes table in opposite direction))	fulfilment	no	NA	NA	NA
English	RCE26b_1483990	RCE26	Is there::: a plate for him or a bowl?	NA	[not relevant]	Oh yeah.	NA	((stands up and moves towards kitchen counter))	fulfilment	no	NA	NA	NA
English	RCE26b_1487890	RCE26	Uh where are the coasters? (Jesse)	NA	[not relevant]	Uhm you'll- I think you'll have to get one.	NA	((points towards door, into other room))	other	NA	NA	NA	NA
English	RCE26b_1518440	RCE26	°°°Do you have ( )°°°	NA	((makes an unclear hand gesture))	°°°Ah°°°	NA	((opens drawer))	other	NA	NA	NA	NA
English	RCE01_14236	RCE01	Give me that.	NA	((holds out hand, with two fingers open, towards cigarette))	[none]	NA	[not relevant]	other	NA	NA	NA	NA
English	RCE01_856591	RCE01	Serenade- serenade them. [NS]	NA	[not relevant]	[none]	NA	[not relevant]	other	NA	NA	NA	NA
English	RCE01_1014212	RCE01	Can I borrow a bit more of that m- moisturiser?	NA	[not relevant]	Mm hm.	NA	((sits up and reaches into her bag))	fulfilment	no	NA	NA	NA
English	RCE02_237402	RCE02	Then cover yourself up properly.	NA	((reaches behind B and pulls her coat up))	I am, but-	NA	((stands up a bit, allowing her coat to be pulled up))	other	NA	NA	NA	NA
English	RCE07_52245	RCE07	Tell us about the Germans. [NS]	NA	[not relevant]	((laughs))	NA	[not relevant]	other	NA	NA	NA	NA
English	RCE07_58421a	RCE07	Please do that. [NS]	NA	[not relevant]	Tell us about what? What are we talking about?	NA	[not relevant]	other	NA	NA	NA	NA
English	RCE07_230004a	RCE07	Could you speak more clearly Peter? [NS]	NA	[not relevant]	Yeah.	NA	[not relevant]	fulfilment	no	NA	NA	NA
English	RCE07_230004b	RCE07	Could you use some more faical expressions to emphasize your point? [NS]	NA	[not relevant]	[none]	NA	[not relevant]	other	NA	NA	NA	NA
English	RCE07_875310	RCE07	Please put me down as your legal representative. [NS]	NA	[not relevant]	[none]	NA	[not relevant]	other	NA	NA	NA	NA
English	RCE07_890080a	RCE07	[none]	NA	((reaches left hand out towards paper and pen held by B))	[none]	NA	((moves paper towards A))	fulfilment	no	NA	NA	NA
English	RCE07_890080b	RCE07	Oh god. I need- I need that pen back actually. I need to put the date on in a minute.	NA	((holds hand out in front of his body, retracts into self-groom))	Oh sorry. Sorry Pete.	NA	[not relevant]	other	NA	NA	no	NA
English	RCE07_1858260	RCE07	Come and join in if you want.	NA	((tilts head quickly back on 'join'))	I'll leave you to it	NA	[can't tell]	rejection	NA	NA	NA	NA
English	BBQ_240450a	BBQ	Where's- where's my ghetto lime juice?	NA	[not relevant]	[none]	NA	[not relevant]	other	NA	NA	NA	NA
English	BBQ_240450b	BBQ	I want my Mexican lime juice.	NA	((picks up beer bottle and holds it out towards B))	[none]	NA	((holds out lime towards beer bottle))	fulfilment	no	NA	NA	NA
English	BBQ_240450c	BBQ	Squeeze that bitch in there.	NA	((holds beer bottle out))	[none]	NA	((squeezes lime into beer))	fulfilment	no	NA	NA	NA
English	BBQ_240450d	BBQ	Ooh, I want some too.	NA	[can't tell]	[none]	NA	((holds out lime towards A, retracts, squeezes into B's own bottle))	other	NA	NA	NA	NA
English	BBQ_260930	BBQ	[none]	NA	((picks up bottle and holds it out towards B))	[none]	NA	((squeezes lime into beer))	fulfilment	no	NA	NA	NA
English	BBQ_447240a	BBQ	Can we get the coals going so I can s- kinda eat?	NA	[not relevant]	I don't know how to get the coals going.	NA	((raises both hands up in a 'I dunno' gesture))	rejection	NA	NA	NA	NA
English	BBQ_447240b	BBQ	I don't know how to get the coals going.	NA	((raises both hands up in a 'I dunno' gesture))	Are you serious?	NA	((walk towards the grill))	other	NA	NA	NA	NA
English	BBQ_447240c	BBQ	If y'all want to start it, I-	NA	((picks up bag of charcoal))	[none]	NA	((walks towards the grill, bends over towards bag of coals on ground))	fulfilment	no	NA	NA	NA
English	BBQ_447240d	BBQ	Give me a piece of paper.	NA	[not relevant]	[none]	NA	((turns and looks around))	fulfilment	no	NA	NA	NA
English	BBQ_456480	BBQ	We don't have a brush.	NA	((makes hand gesture, like scraping))	I have this thing, if you want to scrape it.	NA	((holds out a spatula))	other	NA	NA	no	NA
English	BBQ_468470	BBQ	Not that, Shebs.	NA	[not relevant]	That's what I was saying.	NA	((stops scooping ash from gril with spatula))	fulfilment	no	NA	NA	NA
English	BBQ_489370	BBQ	Don't get it out. Leave it alone.	NA	((makes circular gesture on 'leave')	[none]	NA	((stops scooping ash from gril with spatula))	fulfilment	no	NA	NA	NA
English	BBQ_627640	BBQ	We don't need a man. Do it yourself.	NA	[can't tell]	Fuck you, I don't see you (over here)	NA	[not relevant]	rejection	NA	NA	NA	NA
English	BBQ_743990	BBQ	Well Nichole, read the directions.	NA	[can't tell]	Dude, they're instant light. You put flame on the fucking coal. It's how it lights.	NA	[not relevant]	rejection	NA	NA	NA	NA
English	BBQ_1051330a	BBQ	Jaso:n	NA	((cuts cabbage with jerky, uneven motions))	You need help?	NA	[not relevant]	other	NA	NA	NA	NA
English	BBQ_1257550	BBQ	Usually you're supposed to let the flame die out and let the heat and the coals build up.	NA	((walks slowly towards the grill where B is standing))	That's what I was asking everybody.	NA	((removes sausages from the grill)	fulfilment	no	NA	NA	NA
English	BBQ_1392340a	BBQ	Can I get your help for something?	NA	[not relevant]	What's that?	NA	[not relevant]	other	NA	NA	NA	NA
English	BBQ_1392340b	BBQ	Can you put that down for just a minute?	NA	((bends over and reaches for something under the table))	Hold on let me just get done with this ( ).	NA	[not relevant]	fulfilment	no	NA	NA	NA
English	BBQ_1392340c	BBQ	I need to check- I need to check the: uhm: the microphone quality?	NA	((holds earphone in hands))	Do you have earphones?	NA	((stands up from bench))	other	NA	NA	NA	NA
English	BBQ_1461920	BBQ	Sheba, say something.	NA	[can't tell]	Hello:: ((laugh))	NA	[not relevant]	fulfilment	no	NA	NA	NA
English	BBQ_1498950a	BBQ	Do you have a pipe?	NA	[can't tell]	I don't.	NA	[not relevant]	rejection	NA	NA	NA	NA
English	BBQ_1498950b	BBQ	Do you have a pipe?	NA	[can't tell]	We have an apple.	NA	[not relevant]	other	NA	NA	NA	NA
English	BBQ_1498950c	BBQ	Do you have paper?	NA	((covers hand over mouth))	I don't.	NA	[not relevant]	rejection	NA	NA	NA	NA
English	BBQ_1498950d	BBQ	Do we have an apple?	NA	[not relevant]	We do.	NA	((already up from the bench and walking around to other side))	fulfilment	no	NA	NA	NA
English	BBQ_1498950e	BBQ	Okay. Give me a knife.	NA	[not relevant]	I got a pen.	NA	[can't tell]	other	NA	NA	NA	NA
English	BBQ_1525360	BBQ	Where's the apple?	NA	[not relevant]	Oh the apple's in here, honey.	NA	((points towards bag with knife))	other	NA	NA	NA	NA
English	BBQ_1653490a	BBQ	(Honey) will you hand me that?	NA	((points at beer bottle))	What do you need?	NA	((looks down at table))	other	NA	NA	NA	NA
English	BBQ_1719550a-c	BBQ	I tell you what. Will you do that over there, with this thing?	NA	((holds out cutting board))	[none]	NA	[not relevant]	other	NA	NA	NA	NA
English	BBQ_1804340	BBQ	[none]	NA	((positions hand next to B's, which is holding a knife))	[none]	NA	((taps knife on cutting board to remove bits of food))	fulfilment	no	NA	NA	NA
English	BBQ_1948410	BBQ	Don't do that on the ground.	NA	((shakes head))	[none]	NA	((holds position and looks at A))	fulfilment	no	NA	NA	NA
English	BBQ_2176260b	BBQ	I think you might want to pull up the rack a little bit.	NA	[not relevant]	Yep.	NA	((starts to walk towards the grill))	fulfilment	no	NA	NA	NA
English	BBQ_2306860	BBQ	Sheba, will you pull out one of those uhm (.) those (.) plastic containers? Preferably the biggest one you can find.	NA	[not relevant]	[none]	NA	((bends down and reaches into bag near her feet))	fulfilment	no	NA	NA	NA
English	BBQ_2655081	BBQ	We don't- I was like tongs would have been a good idea.	NA	[not relevant]	We have these.	NA	((reaches down, picks up spatula, walks over to grill)	other	NA	NA	NA	NA
English	BBQ_2736672a	BBQ	Where's the bottle opener?	NA	[can't tell]	I don't know.	NA	[not relevant]	rejection	NA	NA	NA	NA
English	BBQ_2736672b	BBQ	You guys, where's the bottle opener?	NA	((speaker of initial pre-request walks around to side of table))	Uh: should be like right out- right here. RIGHT HERE.	NA	((looks down across table, reaches out to pick up bottle opener))	fulfilment	yes	Thank you	no	NA
English	BBQ_3036285	BBQ	(Pope) I might have a (.) hit of that.	NA	[not relevant]	Of my cigarette?	NA	[can't tell]	other	NA	NA	NA	NA
English	BBQ_3058489	BBQ	Can I have (.) a little bit?	NA	((stands next to B, waits, holds out hand with two fingers open))	[none]	NA	((holds out hand with cigarette extended up))	fulfilment	no	NA	NA	NA
English	BBQ_3128183a	BBQ	How about two of those (.) four big pieces? ((laughs))	NA	((keeps plate held out))	[can't tell]	NA	((puts second piece of sausage on plate))	fulfilment	no	NA	NA	NA
English	BBQ_3128183b	BBQ	There's pineapple too.	NA	((keeps plate held out))	[none]	NA	((puts pineapple on plate))	fulfilment	yes	Thank you	no	NA
English	BBQ_3128183c	BBQ	I'll have some pineapple	NA	[not relevant]	[none]	NA	((reaches down and starts to cut something on table))	fulfilment	no	NA	NA	NA
English	BBQ_3128183d	BBQ	I'll have some.	NA	[not relevant]	[none]	NA	((puts pineapple on plate))	fulfilment	yes	Yay	no	NA
English	BBQ_3128183e	BBQ	Is there a fork over there: (.) kids?	NA	[not relevant]	[none]	NA	[not relevant]	other	NA	NA	NA	NA
English	BBQ_3128183f	BBQ	Fork?	NA	[not relevant]	Oh.	NA	((reaches and picks up fork, hands it to A))	fulfilment	yes	Thank you	no	NA
English	RCE15b_57195	RCE15b	Can I nab this?	NA	((points at beer))	Yeah go for it.	NA	[not relevant]	fulfilment	yes	Yes!	no	NA
English	RCE22a_1818	RCE22	Can I sit here?	NA	((sets cup on table))	Yeah.	NA	((leans back and begins to transfter pen from right to left hand; later moves clothes from chair)	fulfilment	no	NA	NA	NA
English	RCE22a_375601	RCE22	Go to the Wikipedia page.	NA	[not relevant]	[none]	NA	((moves finger around on trackpad))	fulfilment	no	NA	NA	NA
English	RCE22a_690761	RCE22	( ) can I have (some)?	NA	((reaches hand out towards B))	[none]	NA	((holds bag of candy out in front of her, towards A))	fulfilment	no	NA	NA	NA
English	RCE22a_856545	RCE22	Click away from that	NA	[not relevant]	[none]	NA	((clicks button at the same time as A issues directive))	fulfilment	no	NA	NA	NA
English	RCE22a_1394830a	RCE22	[none]	NA	((leans forward, tilts head, and looks at the upsidedown book))	[none]	NA	((picks up book and shows it to A))	fulfilment	no	NA	NA	NA
English	RCE22a_1394830b	RCE22	Can I just Google something, Robin?	NA	((points towards B))	Yeah.	NA	((picks up laptop and hands it to A))	fulfilment	yes	Thank you	yes	Alright
English	RCE22a_1407155	RCE22	You should show it to the camera as well so it can see what we're talking about.	NA	((makes a small point with thumb towards the camera))	[none]	NA	((holds up book, pages open, towards the camera))	fulfilment	no	NA	NA	NA
English	RCE22a_1471388	RCE22	Shhh. You can't say that.	NA	[not relevant]	[none]	NA	((does/says nothing))	fulfilment	no	NA	NA	NA
English	RCE22a_1487532	RCE22	Shhh. Sam!	NA	[not relevant]	[none]	NA	((does/says nothing))	fulfilment	no	NA	NA	NA
English	RCE22a_1563545	RCE22	Can you please stand up for this?	NA	[not relevant]	I'm not gonna say it whilst the camera's on.	NA	((shakes head))	rejection	NA	NA	NA	NA
English	RCE22a_1732180a	RCE22	Go down. Go down.	NA	((points at computer screen))	[none]	NA	((swipes finger across trackpad))	fulfilment	no	NA	NA	NA
English	RCE22a_1732180b	RCE22	Read it out.	NA	[not relevant]	[none]	NA	[not relevant]	other	NA	NA	NA	NA
English	RCE22a_2146791	RCE22	[none]	NA	((makes a finger flip gesture, twice))	[none]	NA	((turns the page of the book))	fulfilment	no	NA	NA	NA
English	RCE22a_2781596	RCE22	Are they all gone?	NA	[not relevant]	Have the last one.	NA	((picks up piece of candy and places it near A))	other	NA	NA	NA	NA
English	RCE22a_2812662	RCE22	(Will you) google that shit.	NA	[not relevant]	How do- how do you spell it?	NA	((looks down at computer, moves fingers scross trackpad))	other	NA	NA	NA	NA
English	RCE22a_2949779a	RCE22	Will you sign up for this art pass?	NA	[not relevant]	Art pass. Sure. Whatever.	NA	[not relevant]	fulfilment	yes	Good girl. Thank you.	yes	That was quick. Haha
English	RCE22a_2949779b	RCE22	Go on- go to my Facebook.	NA	[not relevant]	Okay, uh	NA	[not relevant]	fulfilment	no	NA	NA	NA
English	RCE22a_3010454	RCE22	I think Alli- can we get Alli to- (.) put Alli's details in maybe.	NA	((leans forward to be able to look at the computer screen))	Oh, okay.	NA	[not relevant]	fulfilment	no	NA	NA	NA
English	RCE22a_3025674	RCE22	Yeah, you do it. Here.	NA	((scoots back away from computer))	Okay.	NA	((stands up, walks around towards computer))	fulfilment	no	NA	NA	NA
English	RCE22a_3085128a	RCE22	Don't- don't- don't tick that box	NA	((points at computer screen))	Oh, I thought I was gonna-	NA	[can't tell]	other	NA	NA	NA	NA
English	RCE22a_3085128b	RCE22	Okay, fine. Tick it.	NA	[not relevant]	Okay fine, I will.	NA	((turns and gives A a 'dirty look' before she responds))	fulfilment	no	NA	NA	NA
English	RCE22a_3085128c	RCE22	Alright alright alright. Tick it. Tick it. I'm sure it will be great.	NA	[not relevant]	[none]	NA	((moves hands away from computer))	other	NA	NA	NA	NA
English	RCE22a_3180142	RCE22	Read with a smile, damn it. [NS]	NA	[not relevant]	[none]	NA	((laughs))	other	NA	NA	NA	NA
English	RCE22a_3227155	RCE22	Loo- I'll look up the thing for Ai Wei Wei	NA	((moves hand across laptop, as if to turn it towards her, then retracts as B moves her hands towards the keyboard))	[none]	NA	((moves hands to keyboard and types))	fulfilment	no	NA	NA	NA
English	RCE22a_3237778a	RCE22	Kate do you have your:: (.) power supply?	NA	((stands up and looks behind laptop))	I do:. It's just not long enough to reach there.	NA	((turns and looks down behind her chair))	rejection	NA	NA	NA	NA
English	RCE22a_3237778b	RCE22	Kate do you have your:: (.) power supply?	NA	((stands up and looks behind laptop))	Uhm, hang on. You can use that one.	NA	((unplugs power from his laptop and holds plug out to A))	other	NA	NA	no	NA
English	RCE22a_3280895	RCE22	Try to type it in like that. Type it in like you just described it. [NS]	NA	[not relevant]	[none]	NA	((laughs))	other	NA	NA	NA	NA
English	RCE22a_3306986	RCE22	Write Ai Wei Wei.	NA	[not relevant]	[none]	NA	[can't tell]	other	NA	NA	NA	NA
English	RCE22b_23020	RCE22	Try one of the- Try one of the very first rows.	NA	((points at computer screen with pen))	[none]	NA	[can't tell]	other	NA	NA	NA	NA
English	RCE22b_202590	RCE22	Press it again and it will-	NA	[not relevant]	[none]	NA	((uses thumb to press on phone))	fulfilment	no	NA	NA	NA
English	RCE22b_461090	RCE22	He can hear this.	NA	((points at camera))	Oh sorry.	NA	((continues turn possible completion, but does not expand turn further))	fulfilment	yes	Just so you know	no	NA
English	RCE22b_502580	RCE22	Kat, do you know how to projector::ize things?	NA	[not relevant]	Yeah, can you give me like two secs?	NA	[not relevant]	other	NA	NA	NA	NA
English	RCE22b_724410	RCE22	What do we do now?	NA	[not relevant]	Uh ( )	NA	((stands up and walks with A into other room))	fulfilment	no	NA	NA	NA
English	RCE28_560448a	RCE28	Oh, yeah yeah. Ah, do it! you- you have- I don’t-	NA	[not relevant]	[none]	NA	[not relevant]	other	NA	NA	NA	NA
English	RCE28_560448b	RCE28	I think you should get on it.	NA	[not relevant]	[none]	NA	[not relevant]	other	NA	NA	NA	NA
English	RCE28_560448c	RCE28	Do it now. See if he replies.	NA	[not relevant]	(Alright)	NA	((reaches down to get phone from bag))	fulfilment	no	NA	NA	NA
English	VIR_9020	VIR	Can we have the- Can we have the blessi- uh but Wesley, would you ask the belessing please?	NA	[not relevant]	Alright	NA	((lowers head))	fulfilment	no	NA	NA	NA
English	VIR_17791	VIR	Beth, would you have some uhm casserole?	NA	[not relevant]	[none]	NA	[can't tell]	other	NA	NA	NA	NA
English	VIR_32916	VIR	(Would you) pass your plate?	NA	((holds out hand))	Just a tad.	NA	((picks up plate and passes it to A))	fulfilment	no	NA	NA	NA
English	VIR_199376	VIR	I didn't get a roll. Can I have a roll please.	NA	((leans forward and looks at table))	[none]	NA	((multiple people pass basket of rolls to A))	fulfilment	no	NA	NA	NA
English	VIR_400600a	VIR	Uhm, I'll take some more ice.	NA	[not relevant]	Well (.) let me: get up and go get some.	NA	[not relevant]	fulfilment	no	NA	NA	NA
English	VIR_400600b	VIR	Why don't you get it yourself?	NA	[can't tell]	[none]	NA	[not relevant]	other	NA	NA	NA	NA
English	VIR_400600c	VIR	Get it yourself boy.	NA	((makes a straight-hand flip gesture	[none]	NA	((laughs, then gets up and walks out of the room))	fulfilment	no	NA	NA	NA
English	VIR_597203	VIR	Put a little bit more of that (.) casserole on that plate ( ).	NA	((picks up plate and hands it to B))	Mm hm.	NA	((takes plate from A))	fulfilment	no	NA	NA	NA
English	VIR_700816	VIR	Pass the bread please.	NA	((makes quick point across table))	[none]	NA	((reaches for bread basket and passes it to A))	fulfilment	no	NA	NA	NA
English	VIR_730215	VIR	Pass the tea please.	NA	((makes quick point towards tea))	[none]	NA	((picks up tea, holds out to A, stops, turns handle A))	fulfilment	no	NA	NA	NA
English	VIR_907305	VIR	Pass the tea please.	NA	[not relevant]	Mmm, you are thirsty, aren't you.	NA	((picks up tea and passes it to A))	fulfilment	no	NA	NA	NA
English	VIR_970700	VIR	Are we having dessert tonight?	NA	[not relevant]	Mm hm. Got some ice cream. Maybe it'll cool everybody down a little bit.	NA	((gets up from table and walks out of room))	fulfilment	no	NA	NA	NA
English	VIR_1340496	VIR	Just shut up about that.	NA	[can't tell]	My gosh, you get all the money you want.	NA	((leans back and points at A))	fulfilment	no	NA	NA	NA
English	VIR_1398453a	VIR	Come back here mother. We're gonna have a peaceful conversation.	NA	[not relevant]	No.	NA	[not relevant]	rejection	NA	NA	NA	NA
English	VIR_1398453b	VIR	Just come on. We're gonna have a peaceful conversation.	NA	[not relevant]	[can't tell]	NA	[not relevant]	other	NA	NA	NA	NA
English	CD_5600	CD	Move over a little, can you?	NA	[not relevant]	(Yeah)	NA	((scoots back on couch))	fulfilment	yes	Thank you	no	NA
English	CD_15280a	CD	Here, hand me some of that fucking butter, will you?	NA	((extends knife out, pointing at butter))	[none]	NA	((reaches down and picks up butter, hands it to A))	fulfilment	yes	Ooh yeah	no	NA
English	CD_15280b	CD	Can I have some too?	NA	[not relevant]	Nah.	NA	[not relevant]	rejection	NA	NA	NA	NA
English	CD_15280c	CD	Yeah I want some too.	NA	[not relevant]	Nah, ladies last.	NA	[not relevant]	rejection	NA	NA	NA	NA
English	CD_27480	CD	[none]	NA	((reaches out towards butter))	[none]	NA	((moves butter towards A's hand, then retracts))	other	NA	NA	NA	NA
English	CD_61970	CD	Yeah, we need some more wine over here.	NA	[not relevant]	[none]	NA	((opens bottle and pours wine for himself)) (5.5) ((sets bottle on the table close to A))	fulfilment	no	NA	NA	NA
English	CD_69170	CD	Let me have that butter when you're through there.	NA	[not relevant]	[none]	NA	[not relevant]	other	NA	NA	NA	NA
English	CD_78000a	CD	Butter please.	NA	[not relevant]	[none]	NA	((continues to butter his own roll))	other	NA	NA	NA	NA
English	CD_78000b	CD	Shane!	NA	[not relevant]	Here.	NA	((picks up butter and passes it to C, who had requested it))	fulfilment	no	NA	NA	NA
English	CD_87870	CD	Nance, can you- can you cut my chicken? [NS]	NA	[not relevant]	(Do yer own c[ut(h)'n(h)n(h)n])	NA	[not relevant]	rejection	NA	NA	NA	NA
English	CD_98140	CD	Can you- May- How are we gonna- (.) Maybe you should sit on the floor. (.) So there's more room.	NA	[not relevant]	Alright. ( )	NA	((scoots off couch, sits on floor))	fulfilment	no	NA	NA	NA
English	CD_291680	CD	Can you pass the butter?	NA	[not relevant]	[none]	NA	((picks up butter and passes it to A))	fulfilment	no	NA	NA	NA
English	CD_723870	CD	[none]	NA	((reaches out with both hands towards bowl of peas, which had previously been offered))	[none]	NA	((looks down at floor and picks something up))	other	NA	NA	NA	NA
English	CD_749810	CD	Give me that.	NA	((reaches out towards bowl of peas, retracts because Nancy is setting her glass down at the same time))	[none]	NA	((picks up bowl and hands it to A))	fulfilment	no	NA	NA	NA
English	CD_1392560a	CD	I was gonna take that Michael.	NA	((has just reached out with fork towards a piece of chicken, then retracts))	What? Oh here.	NA	((hands piece of chicken to A))	fulfilment	no	NA	NA	NA
English	CD_1392560b	CD	Nah, you- eat it now. Eat it now. You wiped your ass with your fingers, you might as well eat that. What the hell.	NA	((makes straight-hand gesture towards B's plate))	Here you want it now.	NA	((holds up piece of chicken))	other	NA	NA	NA	NA
English	CD_1624190a	CD	Can I have a light?	NA	[not relevant]	[none]	NA	((ashes cigarette and then holds it out to A to take))	fulfilment	no	NA	NA	NA
English	CD_1624190b	CD	Let me have (that)	NA	((points at something on table))	Oh	NA	((picks up matchbook, lights match, holds it out to A))	fulfilment	no	NA	NA	NA
English	RCE14_2960	RCE14	Has the tea been stewing long enough?	NA	((leans forward, sits up, looks behind computer at tea kettle, picks up cup))	It's okay.	NA	((reaches for the pot, pours himself a cup of tea, eventually pours one for A as well))	fulfilment	no	NA	NA	NA
English	RCE14_109822	RCE14	[none]	NA	((extends arm out and points towards cookies))	Biscuit. Biscuit biscuit biscuit.	NA	((passes cookies to A))	fulfilment	no	NA	NA	NA
English	RCE26a_83736	RCE26	Can you roll? // So I can decide where to start this.	NA	((holds dice out towards B on table))	Oh yeah.	NA	((picks up dice and begins to roll))	fulfilment	no	NA	NA	NA
English	SLF_63393	SLF	Say something.	NA	[can't tell]	Hello.	NA	[not relevant]	fulfilment	no	NA	NA	NA
English	SLF_87615	SLF	Just don't listen to that part.	NA	[can't tell]	Okay.	NA	[can't tell]	fulfilment	no	NA	NA	NA
English	SLF_404498	SLF	Erin, where are your car keys. Let's pull your ti- your- your-	NA	[not relevant]	I think my spare is down here.	NA	((goes to drawer, gets keys, hands them to A)	fulfilment	no	NA	NA	NA
English	SLF_860852	SLF	Well take both of them if you want.	NA	[not relevant]	Okay.	NA	[not relevant]	fulfilment	no	NA	NA	NA
English	SLF_874264	SLF	Ask dad.	NA	((point gesture with knife))	DA::D	NA	[can't tell]	fulfilment	no	NA	NA	NA
English	SLF_1071382	SLF	And then we just need to set the table	NA	[not relevant]	[none]	NA	((walks to counter, picks up bowls, takes them to table))	fulfilment	no	NA	NA	NA
English	SLF_1147734a	SLF	Kimmy do you want to help me set the table?	NA	[not relevant]	[none]	NA	[can't tell]	other	NA	NA	NA	NA
English	SLF_1147734b	SLF	Kim.	NA	[not relevant]	Yeah	NA	[can't tell]	fulfilment	no	NA	NA	NA
English	SLF_1275793	SLF	(Laurence) would you cut the bread? You're better at it than I am.	NA	[not relevant]	I'd rather cut the cheese.	NA	((walks to the counter, starts to cut the bread))	fulfilment	no	NA	NA	NA
English	SLF_1385235	SLF	I can't open the can.	NA	((taps on lid, turns to look around))	[none]	NA	[not relevant]	other	NA	NA	NA	NA
English	SLF_1463499a	SLF	Erin can you get the salt and peppy?	NA	[not relevant]	Mm hm.	NA	((walks into kitchen))	fulfilment	no	NA	NA	NA
English	SLF_1463499b	SLF	And napkins too.	NA	((licks food off fingers))	Okay.	NA	[not relevant]	fulfilment	no	NA	NA	NA
English	SLF_1491337	SLF	Wanna hand out the plates Kimmy.	NA	((points at plates))	[none]	NA	((reaches and picks up plate, hands to her mother))	fulfilment	no	NA	NA	NA
English	SLF_1496972	SLF	Can you pass me the butter?	NA	((points at butter))	[none]	NA	((picks up butter, holds out to A))	fulfilment	no	NA	NA	NA
English	SLF_1537553	SLF	[none]	NA	((holds out hands, turns them palm up))	[none]	NA	((daughter on A's left takes his hand, mother on his right takes the other hand, before they say a prayer))	fulfilment	no	NA	NA	NA
English	SLF_1689445	SLF	Let me see your tooth.	NA	((leans forward, looks into B's mouth))	[none]	NA	((opens mouth, pulls check back with finger))	fulfilment	no	NA	NA	NA
English	SLF_1719267a	SLF	Can you pass me the mustard?	NA	((reaches out towards the bottle))	Mm hm.	NA	((hands bottle to A))	fulfilment	no	NA	NA	NA
English	SLF_1719267b	SLF	I would shake it. If I were you. You don't like mustard water do you.	NA	[not relevant]	[none]	NA	((shakes bottle))	fulfilment	no	NA	NA	NA
English	SLF_1965744	SLF	Do you wanna get me a bowl while you're up, Papa(frietes)	NA	[not relevant]	That's what I'm getting.	NA	[can't tell]	rejection	NA	NA	NA	NA
English	SLF_2013891	SLF	Do you want a sharp knife?	NA	[not relevant]	I'll get one.	NA	((gets up and walks to kitchen))	other	NA	NA	NA	NA
English	MB_119680a	MB	Alright just pick a pick a pick a	NA	[not relevant]	Okay yeah. I'll be the cup.	NA	[not relevant]	fulfilment	no	NA	NA	NA
English	MB_119680b	MB	Put that (in this) thing	NA	((taps on plastic container))	[none]	NA	((puts the game pieces in the container))	fulfilment	no	NA	NA	NA
English	MB_272540	MB	Let's look at the camera.	NA	[not relevant]	[none]	NA	((looks at camera))	fulfilment	yes	Okay	no	NA
English	MB_294260	MB	Shut up ((with laughter))	NA	[not relevant]	[none]	NA	((aborts his TCU))	fulfilment	no	NA	NA	NA
English	MB_374376	MB	And you get to go sir.	NA	[not relevant]	[none]	NA	((picks up dice and rolls))	fulfilment	no	NA	NA	NA
English	MB_611227a	MB	No no no no. Why'd you take the shit in the middle?	NA	((gestures to the middle of the board))	[none]	NA	[not relevant]	other	NA	NA	NA	NA
English	MB_611227b	MB	That's free parking. Put that back.	NA	((points to free parking))	Oh. My bad. ((with laughter))	NA	((places money on the middle of the board))	fulfilment	no	NA	NA	NA
English	MB_925161	MB	[none]	NA	((gestures to the dice))	You don't want it?	NA	((picks up dice))	other	NA	NA	NA	NA
English	MB_1292965a	MB	Pay me. (.) Eightteen.	NA	[not relevant]	[none]	NA	((looks down at money))	fulfilment	no	NA	NA	NA
English	MB_1292965b	MB	Here give me a twenty I'll give you two.	NA	[not relevant]	That's what she said.	NA	((hands A a twenty))	fulfilment	no	NA	NA	NA
English	MB_1457193	MB	Dude, you're here. That’s nine. Where the fuck are you? You're on Virginia.	NA	((points to place on borad and gestures to another place with other hand))	Okay. Virginia	NA	[not relevant]	fulfilment	yes	Yeah	no	NA
English	MB_1521663	MB	Give me three please.	NA	((hands A a ten and a five))	[none]	NA	((picks up three dollars and hands them to A))	fulfilment	no	NA	NA	NA
English	MB_1564812	MB	How about another dollar? This is fifty one.	NA	((holds up money in hand))	Caught me.	NA	((throws dollar down on table in front of A))	fulfilment	no	NA	NA	NA
English	MB_2256642	MB	Do you have a cup?	NA	((sips foam from overflowing beer))	Yeah, but what's going on with that?	NA	[not relevant]	fulfilment	no	NA	NA	NA
English	MB_2260279	MB	Hey. Drink that. Quick. It's coming back.	NA	[not relevant]	I- Ah-	NA	[not relevant]	other	NA	NA	NA	NA
English	MB_2263092	MB	Come on. It's coming out. It's gonna get on my my table.	NA	[not relevant]	[none]	NA	((sips from beer can))	fulfilment	no	NA	NA	NA
English	MB_2268743	MB	Open the whole thing up.	NA	[not relevant]	[none]	NA	[not relevant]	other	NA	NA	NA	NA
English	MB_2285300	MB	Well drink. Don't- If it gets on my table I'm not giving you anything.	NA	[not relevant]	[none]	NA	[not relevant]	other	NA	NA	NA	NA
English	MB_2375507	MB	Move the (.) paper.	NA	((reaches out and moves the paper money))	What the-	NA	[not relevant]	other	NA	NA	NA	NA
Italian	AlbertoniPrep_1221345a	AlbertoniPrep	questo è da portare ancora di là allora	this is still to be brought there then	((picks up bag containing stale bread and turns to B))	[none]	NA	[not relevant]	other	NA	NA	NA	NA
Italian	AlbertoniPrep_1221345b	AlbertoniPrep	come faccio?	how am I to do it?	[not relevant]	a fare cosa?	do what?	[not relevant]	other	NA	NA	NA	NA
Italian	AlbertoniPrep_1221345c	AlbertoniPrep	[none]	NA	((makes cough/whiny noise and looks down at her leg))	[none]	NA	((walks to Angela to take the bag))	fulfilment	no	NA	NA	NA
Italian	AlbertoniPrep_1334851	AlbertoniPrep	allora piglia un altro mezzo dado	then get another half cube	[can't tell]	un mezzo dado	half cube	((walks to cupboard to get another half cube))	fulfilment	no	NA	NA	NA
Italian	AlbertoniPrep_1348541a	AlbertoniPrep	Gigi (1.0) mi dispiace abbiamo bisogno di mezzo dado	Gigi (1.0) I'm sorry we need half cube	[can't tell]	[can't tell]	NA	[can't tell]	other	NA	NA	NA	NA
Italian	AlbertoniPrep_1352841b	AlbertoniPrep	ed è proprio nella... credenzina	and it's right inside the... small cupboard	[can't tell]	ah oddio	oh god	((stands up and walks to kitchen))	fulfilment	yes	grazie 'thanks'	no	NA
Italian	AlbertoniPrep_1419631	AlbertoniPrep	accendi un attimo il la il forno lì perché se no stanno male quelle due	turn on a second the the the oven there because otherwise those two will become unwell	((points to oven with 'palm vertical' shape))	sì	yes	((turns on the oven))	fulfilment	no	NA	NA	NA
Italian	AlbertoniPrep_1428436	AlbertoniPrep	peta mamma che (0.7) tazzino un attimo mezza tazzina un attimo ( )	wait Mum that (0.7) I 'scoop up' just a bit half cup just a bit ( )	((brings ladle over pot))	[none]	NA	((stops stirring the broth))	fulfilment	no	NA	NA	NA
Italian	AlbertoniPrep_1480570a	AlbertoniPrep	oh- hai già messo il dado qua?	oh- have you already put stock-cube in here?	[not relevant]	no	no	[not relevant]	other	NA	NA	NA	NA
Italian	AlbertoniPrep_1480570b	AlbertoniPrep	eh cavolo mettilo no	well, damn, put it in, will you?	[not relevant]	[none]	NA	((moves to worktop where stock-cube is))	fulfilment	no	NA	NA	NA
Italian	AlbertoniPrep_1548456a	AlbertoniPrep	Rosa (1.0) come pasta faccio i ditalini piccoli	Rosa (1.0) for pasta I'm making the ditalini piccoli	((turns to Rosa and makes iconic 'small' gesture))	e se la prendiamo senza pa-	and what if we have it without p-	[not relevant]	other	NA	NA	NA	NA
Italian	AlbertoniPrep_1548456b	AlbertoniPrep	[none]	NA	((turns and stares at Rosa))	okey	okay	((goes to get ditalini piccoli))	fulfilment	no	NA	NA	NA
Italian	AlbertoniPrep_1566900a	AlbertoniPrep	no non questi	no not these ones	((walks closer to cupboard and Rosa and...?))	perché questi no?	why not these ones?	[can't tell]	other	NA	NA	NA	NA
Italian	AlbertoniPrep_1566900b	AlbertoniPrep	no uh Rosa quelli lì	no uh Rosa those ones	[can't tell]	[none]	NA	[can't tell]	other	NA	NA	NA	NA
Italian	AlbertoniPrep_1566900c	AlbertoniPrep	quelli lì sono adatti per il minestrone	those ones are appropriate for a minestrone	[can't tell]	fallo ( )	make it ( )	[can't tell]	other	NA	NA	NA	NA
Italian	AlbertoniPrep_1566900d	AlbertoniPrep	vabè non lo faccio e	alright I won't make it and	[not relevant]	fai il passato	make a puree	[can't tell]	other	NA	NA	NA	NA
Italian	Aldo&Bino_2136731	Aldo&Bino	Poldo dobbiam sentirlo io e te forse perché Silvio è in biblio	Poldo you and I have to contact him because Silvio is at the library	[not relevant]	beh gli scrivo un messaggio a Poldo	well, should I send a text to Poldo?	((gets mobile out of pocket))	fulfilment	no	NA	NA	NA
Italian	Aldo&Bino_2156696a	Aldo&Bino	alla fine ve- dobbiam vedere se ch- non so sentiamo anche Doni e Gila oppure andiam su in cè boh	all in all we have to see whether we should c- I don't know shall we contact Doni and Gila as well or shall we go just I mean dunno	[not relevant]	boh, per me, tanto per le probabilità che vengan tutti son basse quindi si può anche (vedere/chiedere)	dunno, for me {it's the same}, after all chances that all of them come are low so we can also (see/ask)	((keeps typing on mobile))	other	NA	NA	NA	NA
Italian	Aldo&Bino_2156696b	Aldo&Bino	no infatti era p- era per era p- appunto perché più siamo cè insomma	well exactly it was f- it was for it was f- precisely because the more we are I mean you know	[not relevant]	scrivo anche a Doni?	shall I write to Doni as well?	((keeps typing on mobile))	fulfilment	no	NA	NA	NA
Italian	Aldo&Bino_2156696c	Aldo&Bino	se vuoi	if that's okay with you	[not relevant]	[none]	NA	((keeps typing on mobile))	fulfilment	no	NA	NA	NA
Italian	Aldo&Bino_2156696d	Aldo&Bino	e anche a Gila?	and to Gila too?	[not relevant]	[none]	NA	((keeps typing on mobile))	fulfilment	no	NA	NA	NA
Italian	Aldo&Bino_2156696e	Aldo&Bino	se vuoi ((smile voice)), se no scrivo anch'io	if that's okay with you ((smile voice)), otherwise I can write {them} too	[not relevant]	[none]	NA	((keeps typing on mobile))	fulfilment	no	NA	NA	NA
Italian	Aldo&Bino_2973928	Aldo&Bino	andiamo a fumare un zait intanto	let's go smoke a cigarette in the meantime	[not relevant]	[none]	NA	((after a few seconds stands up together with Aldo and goes to smoke))	fulfilment	no	NA	NA	NA
Italian	Aldo&Bino_2976414	Aldo&Bino	tu ne hai?	do you have any?	[not relevant]	sì	yes	((nods))	fulfilment	yes	grande 'great'	no	NA
Italian	BiscottiPome01_963607	BiscottiPome01	senti stai pensando di finirmi la gorgon- la ricotta?	listen, are you planning to eat up my gorgon- my ricotta?	[not relevant]	no basta (1.0) ho finito di mangiare	no {that's} enough (1.0) I'm done eating	((moves away from the table))	fulfilment	no	NA	NA	NA
Italian	BiscottiPome01_1030198a	BiscottiPome01	magari poi (possibilmente) te lo togli via e te lo metti in un piatto	and perhaps then (if possible) you take some away and put it in a plate for yourself	((points to food and makes iconic 'portioning' gesture))	ahm	oh	[not relevant]	fulfilment	no	NA	NA	NA
Italian	BiscottiPome01_1071280a	BiscottiPome01	passami...	pass me...	[can't tell]	[none]	NA	((leans back))	fulfilment	no	NA	NA	NA
Italian	BiscottiPome01_1071281b	BiscottiPome01	dov'è la forchetta?	where's the fork?	[not relevant]	mh ce l'ha il Michele (1.7) to' te ne prendo un'altra madonna	mh Michele has it (1.7) here, I'll get another one for you for god's sake	((looks around in search of fork)) VERBAL COMPONENT ((walks to cutlery drawer)) VERBAL COMPONENT	fulfilment	no	NA	NA	NA
Italian	BiscottiPome01_1071282c	BiscottiPome01	Michele dammi	Michele give {it} to me	[can't tell]	[none]	NA	[not relevant]	other	NA	NA	NA	NA
Italian	BiscottiPome01_1146697a	BiscottiPome01	scolta Eliana però tu mi devi dire a che ora finisci quella cazzo di visita	listen Eliana you've got to tell me at what time that fucking tour finishes though	[not relevant]	io non lo posso sapere	I can't know that	[not relevant]	rejection	NA	NA	NA	NA
Italian	BiscottiPome01_1146697b	BiscottiPome01	puoi chiamare e chiedergli quanto dura	can you call and ask them how long it lasts?	[not relevant]	mh mhh	mh mhh	((shakes body to signal uncertainty))	other	NA	NA	NA	NA
Italian	BiscottiPome01_1146697c	BiscottiPome01	vuoi che t'accompagni? fallo	do you want me to drive you? then do it	[not relevant]	allora piuttosto se fai così niente cè	alright if you're like this it's better to forget about it	[not relevant]	rejection	NA	NA	NA	NA
Italian	BiscottiPome01_1146697d	BiscottiPome01	no scolta t- io devo sapere perché mi devo organizzare, capisci?	no listen t- I must know because I have to organize myself, do you understand?	[not relevant]	il massimo son venti minuti	it's going to be twenty minutes maximum	[not relevant]	fulfilment	yes	bom 'alright'	no	NA
Italian	BiscottiPome01_1315415	BiscottiPome01	ce ne deve essere anche per il Gigi	some of it must be left for Gigi	((points to food with knife))	beh gli basterà cè nel senso io ho preso pochino (0.2) to'	well it will be enough for him, I mean, I got just a bit (0.2) see?	((shows little piece of food she's gotten))	fulfilment	no	NA	NA	NA
Italian	BiscottiPome01_1374874a	BiscottiPome01	stai ferma	stop it	((retracts hand with knife))	[none]	NA	((retracts hands))	fulfilment	no	NA	NA	NA
Italian	BiscottiPome01_1375594	BiscottiPome01	mi lasci tagliare una fetta?	will you let me cut a piece?	((points with palm-up hand to cake))	prenditi un coltello	get yourself a knife	[not relevant]	rejection	NA	NA	NA	NA
Italian	BiscottiPome01_1374874b	BiscottiPome01	prenditi un coltello	get yourself a knife	[not relevant]	[none]	NA	((gets herself a knife))	fulfilment	yes	dio bono 'goddamn'	no	NA
Italian	BiscottiPome01_1483881	BiscottiPome01	dammene un pezzo senza ossi	give me a piece without bones	[not relevant]	sì te ne do un pezzo senza ossi (0.7) to'	yes I will give you a piece without bones (0.7) here you are	((scoops up a piece without bones and moves fork to A's mouth))	fulfilment	no	NA	NA	NA
Italian	BiscottiPome01_1546736	BiscottiPome01	Sofia mi porti un un'altra forchetta?	Sofia will you bring me another fork?	[not relevant]	sì	yes	[not relevant]	fulfilment	no	NA	NA	NA
Italian	CampFamPrep_85292a	CampFamPrep	mi serve 'l zucher	I need the sugar	[not relevant]	[none]	NA	[not relevant]	other	NA	NA	NA	NA
Italian	CampFamPrep_85292b	CampFamPrep	mi serve la roba per misiar lo zucher	I need the thing for mixing the sugar	((opens drawer and looks into it))	l'hai preso già Eliana?	have you already gotten it Eliana?	[not relevant]	other	NA	NA	NA	NA
Italian	CampFamPrep_85292c	CampFamPrep	no	no	((opens another drawer))	lo zucchero (1.5) son qua	the sugar (1.5) they're here	VOCAL COMPONENT ((walks to Eliana, then turns around and searches on worktop)) VOCAL COMPONENT	fulfilment	no	NA	NA	NA
Italian	CampFamPrep_107658	CampFamPrep	prendi fuori sul carrello	take {it} outside from the trolley	((points to dining room))	eh mi dimentico sempre che sono là	right, I always forget they are to be found there	((walks towards dining room))	fulfilment	no	NA	NA	NA
Italian	CampFamPrep_111874a	CampFamPrep	no no ma zercheva en po' de carta	no no I was looking for some paper	[not relevant]	(là) fuori ce n'è una marea	(there) outside there's plenty	((points to door and walks towards porch))	other	NA	NA	NA	NA
Italian	CampFamPrep_115456a	CampFamPrep	ma la è dentro nel cassetto guarda Guido	but it's inside the drawer look Guido	[not relevant]	[none]	NA	[not relevant]	other	NA	NA	NA	NA
Italian	CampFamPrep_111874b	CampFamPrep	dame en giornale Gina en giornale	give me a newspaper Gina a newspaper	[not relevant]	[none]	NA	((walks out))	fulfilment	yes	grazie grazie Gina grazie 'thank you thank you Gina thank you'	no	NA
Italian	CampFamPrep_115456b	CampFamPrep	guar- Guidino vieni qui	loo- Guidino come here	[not relevant]	ehi	hey	((walks towards stove))	fulfilment	no	NA	NA	NA
Italian	CampFamPrep_115456c	CampFamPrep	vieni qui guarda carta	come here look how much paper	[not relevant]	[not relevant]	NA	((walks towards stove))	fulfilment	no	NA	NA	NA
Italian	CampFamPrep_140117	CampFamPrep	anca questo l'è da brusar vara Guido	this too is to be burnt, look Guido	((throws carton box in front of stove))	[none]	NA	((turns and looks at carton box landing at his feet)) (29.0) ((begins tearing away carton box))	fulfilment	no	NA	NA	NA
Italian	CampFamPrep_249167	CampFamPrep	vara che fum	look how much smoke	[not relevant]	sèra	close	VOCAL COMPONENT (3.0) ((closes stove ventiduct))	other	NA	NA	no	NA
Italian	CampFamPrep_250246	CampFamPrep	sèra	close	[not relevant]	[none]	NA	((closes stove door))	fulfilment	no	NA	NA	NA
Italian	CampFamPrep_439600a	CampFamPrep	metela zo tut	put it all in	((points to big iron spoon))	[none]	NA	[not relevant]	other	NA	NA	NA	NA
Italian	CampFamPrep_439600b	CampFamPrep	metela zo tut se no la scota	put it all in otherwise it will be burning hot	((points to big iron spoon))	[none]	NA	((rests big iron spoon on worktop))	fulfilment	no	NA	NA	NA
Italian	CampFamPrep_651480	CampFamPrep	allora ti do queste io faccio sto lavoro qua (5.7) tu fai sto lavoro qua (1.0) te la metto qui (3.9) e ci fai quel bel lavoro	so I give you these, I do this job here (0.5) you do this job here (1.0) I put this here for you (3.9) and you do that nice job with it	((takes bowl out of cupboard and places it on another worktop))	sì	yes	((goes to wash her hands))	fulfilment	no	NA	NA	NA
Italian	CampFamPrep_781580	CampFamPrep	e le sue scarpe fagli mettere in caldaia	and his shoes make sure he puts them in the boiler room	((head point to boiler room))	no no gh'è pu spazio 'n caldaia	no there isn't any more space in the boiler room	[can't tell]	rejection	NA	NA	NA	NA
Italian	Tinta_174060	Tinta	Dino mi dai il cambio?	Dino will you take over for me?	[not relevant]	sì	yes	((nods)) (2.4) ((takes dye bottle))	fulfilment	no	NA	NA	NA
Italian	Tinta_199230a	Tinta	però anche tu giralo dall'altra parte, (tieni) sempre puntato verso di me	you too turn it around, you always keep it directed at me	((iconic 'turn around' gesture))	eh ma cosa succede	well but what will happen?	((stops shaking the bottle))	fulfilment	no	NA	NA	NA
Italian	Tinta_199230b	Tinta	non lo so conviene	I don't know it's better	[not relevant]	[not relevant]	NA	((turns over the bottle and starts shaking again))	fulfilment	no	NA	NA	NA
Italian	Tinta_228270	Tinta	madonna ma mi stavo divertendo mi fai (fare questi due secondi)?	good heavens I was enjoying it, will you allow me to (continue for a few seconds)?	((reaches out))	B: ma (va') ( ); C: sì ma dobbiamo iniziare non è che possiamo stare qui a shakerarla	B: but ( ); C: yes but we have to begin, it's not that we can keep shaking it indefinitely	B: [not relevant]; C: ((mano a grappolo))	rejection	NA	NA	NA	NA
Italian	Tinta_245690	Tinta	mi raccomando eh non smerdarmi	you'd better not get me dirty	[not relevant]	[not relevant]	NA	((comes closer to A's head))	fulfilment	no	NA	NA	NA
Italian	Tinta_305220	Tinta	ah mi raccomando non mi dipingere le orecchie eh	oh you'd better not paint my ears huh	[not relevant]	[none]	NA	((keeps dyeing A's hair))	fulfilment	no	NA	NA	NA
Italian	Tinta_334620	Tinta	ecco prendine dell'altro che è là così almeno tu sei sempre pronto	right get some more from there so at least you'll be always ready	((points to kitchen roll))	(0.8) a soffiare il naso?	(0.8) to blow the nose?	((stands up and moves to worktop))	fulfilment	no	NA	NA	NA
Italian	Tinta_476530	Tinta	tieni questo	hold this	((holds up dye bottle))	[none]	NA	((grabs dye bottle))	fulfilment	no	NA	NA	NA
Italian	Tinta_879680	Tinta	non mi toccare il collo	don't touch my neck	[not relevant]	[none]	NA	((moves away hand from neck))	fulfilment	no	NA	NA	NA
Italian	Tinta_883900	Tinta	spetta un attimo	wait a second	((lifts towel from her shoulders))	[none]	NA	((stops kneading dye))	fulfilment	yes	okey 'okay'	no	NA
Italian	Tinta_909114	Tinta	[none]	NA	((taps B's arm and points to ear))	prendo un po' d'acqua	I'll get some water	((makes to stand up))	fulfilment	no	NA	NA	NA
Italian	Tinta_1350563a	Tinta	ho bisogno del della cosa ora però	I need the the thing now though	[not relevant]	di cosa?	the what?	[not relevant]	other	NA	NA	NA	NA
Italian	Tinta_1350563b	Tinta	del (1.0) sì	the (1.0) yes	[not relevant]	B: pettine; C: del pettine	B: comb; C: the comb	B: ((takes out comb and shows it on the table))	fulfilment	yes	sì 'yes'	no	NA
Italian	Tinta_1358770a	Tinta	prima fallo un po' con le mani che lo impasti per bene	first do it a bit with the hands so that you knead it well	((makes iconic 'kneading' gesture))	sì sì no lo so però uh	yes yes I know but uh	[not relevant]	fulfilment	no	NA	NA	NA
Italian	Tinta_1358770b	Tinta	così mi prendi anche quei capelli là sotto che magari non son stati presi	so you get at the hair underneath which perhaps you haven't reached	[not relevant]	no no lo so appunto adesso devo tentare di tirarti su e cercare di impastrucchiare per bene	yes yes I know, now I have to pull this up and try to knead properly	((continues working on B's hair))	fulfilment	no	NA	NA	NA
Italian	Tinta_1445747	Tinta	[none]	NA	((strand of hair falls down on A's cheek and into her eye))	uu (1.0) scusa	oh (1.0) sorry	((pulls back hair from A's face))	fulfilment	no	NA	NA	NA
Italian	Tinta_1570005	Tinta	ahia ahia ahia Sergio	ouch ouch ouch Sergio	[not relevant]	[none]	NA	((pulls comb more gently))	fulfilment	no	NA	NA	NA
Italian	Tinta_1573650	Tinta	non muovere la testa tesoro se no ti fa male	don't move your head sweetheart otherwise it hurts more	[not relevant]	eh ma mi fa malissimo	yea but it hurts so much	[not relevant]	other	NA	NA	NA	NA
Italian	MaraniPranzo_1341459	MaraniPranzo	vai a prendere dell'altro Filadelfia	go get more Filadelfia	((touches B's hand and points to empty cheese box))	ne pas plu ((in French))	it's finished	((shakes head))	rejection	NA	NA	NA	NA
Italian	MaraniPranzo_1380912a	MaraniPranzo	uh pocciatevi su quel pane quella roba lì	uh clean up that bread that thing there	((points to pan))	eh sto pucciando (0.8) pian piano	yea I'm cleaning it up (0.8) little by little	((takes piece of bread and tears off a piece to dip in the gravy))	fulfilment	no	NA	NA	NA
Italian	MaraniPranzo_1380912b	MaraniPranzo	mettilo in mezzo a te e Fabrizio che la pucciottate su voi due	put it in the middle between you and Fabrizio so you can both clean it up	((points to pan and pushes it slightly forward))	[none]	NA	((clears table to make room for pan between him and Fabrizio))	fulfilment	no	NA	NA	NA
Italian	MaraniPranzo_1421900	MaraniPranzo	puoi prendere anche allora un coltello da sbucciare sta roba già che vai di là	can you get also then a knife to peel this stuff since you're going there?	((eye point to fruit))	ma certamente	but of course	((nods, walks round the table))	fulfilment	yes	grazie caro 'thank you dear'	no	NA
Italian	MaraniPranzo_1428710a	MaraniPranzo	sì to' passagli un po' di pane	yes here you are pass him some bread	((picks up bread and holds it out))	[none]	NA	[not relevant]	other	NA	NA	NA	NA
Italian	MaraniPranzo_1428710b	MaraniPranzo	to'	here you are	((drops bread on the table closer to C))	[none]	NA	[not relevant]	other	NA	NA	NA	NA
Italian	MaraniPranzo_1435857	MaraniPranzo	[not relevant]	NA	((places her plate on B's))	[none]	NA	((stops and picks up plates))	fulfilment	no	NA	NA	NA
Italian	MaraniPranzo_1437820	MaraniPranzo	to'	here you are	((grabs ladle))	[not relevant]	NA	((stops, walks back, extends arm with plates for A to put his on))	fulfilment	no	NA	NA	NA
Italian	MaraniPranzo_1518565	MaraniPranzo	beh se avanza dallo a me scusa	well if it's left give it to me please	((reaches out towards pan))	[none]	NA	((hands pan to A))	fulfilment	no	NA	NA	NA
Italian	MaraniPranzo_1585499	MaraniPranzo	[none]	NA	((holds out plate))	[none]	NA	((takes plate and passes it on to C))	fulfilment	no	NA	NA	NA
Italian	MaraniPranzo_1589606	MaraniPranzo	[none]	NA	((holds out knife))	ah	oh	((takes knife))	fulfilment	no	NA	NA	NA
Italian	MaraniPranzo_1590069	MaraniPranzo	[none]	NA	((holds out plate))	[none]	NA	((takes plate))	fulfilment	no	NA	NA	NA
Italian	MaraniPranzo_1593595	MaraniPranzo	[none]	NA	((holds out plate))	[none]	NA	((takes plate))	fulfilment	no	NA	NA	NA
Italian	MaraniPranzo_1621904	MaraniPranzo	mi passi un piattino (dici) Cenerino è rimasto senza	will you pass me a saucer (I mean) ((giggles)) Cindarella is left without	((mano a grappolo))	[none]	NA	((turns on his chair and opens cupboard))	fulfilment	no	NA	NA	NA
Italian	MaraniPranzo_1641010	MaraniPranzo	fatti vedere scusami	show yourself please	((points to camera))	ma infatti no ( ) (1.2) stavo qua apposta	exactly no I won't (1.2) I was standing here on purpose	[can't tell]	rejection	NA	NA	NA	NA
Italian	Reparto02_1069013a	Reparto02	Furio	Furio	[can't tell]	cosa devo fare non ho capito	what do I have to do? I didn't understand	[not relevant]	other	NA	NA	NA	NA
Italian	Reparto02_1069013b	Reparto02	(devi) firmare quella di ie- anche quella della volta scorsa	(you have to) sign the one from yest- the one from last time	((makes symbolic 'past' gesture))	(ma com'è) non ho (ancor) capito cos'è	(but how is it) I haven't (yet) understood what it is	[not relevant]	other	NA	NA	NA	NA
Italian	Reparto02_1069013c	Reparto02	firmare la tua presenza per la riunione della volta scorsa	sign the attendance register of the last meeting	((makes symbolic 'past' gesture))	ah	oh	[not relevant]	other	NA	NA	NA	NA
Italian	Reparto02_1069013d	Reparto02	perché passa come aggiornamento sul campo	because it goes down as retraining session	((makes iconic 'go down as' gesture))	ah 'spetta allora che lo faccio	oh then I'll do it	((stays in line for signing))	fulfilment	no	NA	NA	NA
Italian	Reparto02_1095020a	Reparto02	mi cacciate dentro vi dispiace la il coso?	will you guys throw in, do you mind, the the thingy?	((eye point))	non capisco cos'è che è?	I don't understand, what is it?	((looks around))	other	NA	NA	NA	NA
Italian	Reparto02_1097160a	Reparto02	lo tieni tu Elena quel foglio lì per favore?	will you keep that sheet Elena please?	((points to sheet on table))	sì sì	yes yes	[not relevant]	fulfilment	no	NA	NA	NA
Italian	Reparto02_1095020b	Reparto02	no questo se me lo mettete dentro intanto che metto via due robe	well this one if you put it in while I put away a couple of things	((taps on beamer's case))	[none]	NA	((starts dismantling beamer))	fulfilment	no	NA	NA	NA
Italian	Reparto02_1110980a	Reparto02	va' che gh'è da firmare anca questo	this one too has to be signed	((points to attendance form in B's hand))	[can't tell]	NA	((nods))	fulfilment	no	NA	NA	NA
Italian	Reparto02_1112353a	Reparto02	( ) peta ghe ghe ghe 'na penna?	( ) just a sec is is is there a pen?	((makes iconic 'writing' gesture))	[none]	NA	[not relevant]	other	NA	NA	NA	NA
Italian	Reparto02_1112353b	Reparto02	c'è una penna?	is there a pen?	[not relevant]	[none]	NA	[not relevant]	other	NA	NA	NA	NA
Italian	Reparto02_1112353c	Reparto02	chi c'ha una penna da prestarmi?	who has a pen to lend me?	[not relevant]	[none]	NA	(3.1) ((picks up pen and passes it to A))	fulfilment	no	NA	NA	NA
Italian	Reparto02_1110980b	Reparto02	'peta che firmo ( ) (intanto)	let me sign ( ) (meanwhile)	((reaches for pen and attendance form))	[none]	NA	((hands over pen and attendance form))	fulfilment	no	NA	NA	NA
Italian	Reparto02_1146800	Reparto02	ti Furio firma lì che mi fago qua così non ( )	you Furio sign there and I do it here so that I don't ( )	((points to particular spot on table))	[none]	NA	((puts form to be signed where indicated by A))	fulfilment	no	NA	NA	NA
Italian	Reparto02_1097160b	Reparto02	lo tieni tu Elena?	will you keep it Elena?	[not relevant]	sì sì lo tengo io	yes yes I'll keep it	[not relevant]	fulfilment	no	NA	NA	NA
Italian	Reparto02_1164150	Reparto02	Mattia me lo passi dopo?	Mattia will you pass it to me when you're done?	[not relevant]	sì	yes	[not relevant]	fulfilment	no	NA	NA	NA
Italian	Reparto02_1165440a	Reparto02	mi passate una penna?	will you guys pass me a pen?	[not relevant]	[none]	NA	[not relevant]	other	NA	NA	NA	NA
Italian	Reparto02_1165440b	Reparto02	una penna?	a pen?	[not relevant]	[none]	NA	[not relevant]	other	NA	NA	NA	NA
Italian	DopoProve10_594291	DopoProve10	puoi controllare se ti ha scritto a un'email?	can you check if he wrote you an email?	[not relevant]	no (1.6) escludo che no l'abia scrit (nient)	no (1.6) I exclude he wrote (anything)	[not relevant]	rejection	NA	NA	NA	NA
Italian	DopoProve10_933180	DopoProve10	(fame vardar en po' sto coso)	(let me see a bit this thingy)	((grabs tripod))	[none]	NA	((hands tripod to A))	fulfilment	no	NA	NA	NA
Italian	DopoProve10_1098920a	DopoProve10	no ma bisogna lezerlo perché el m'ha uh ((creaky voice))	no but it's necessary to read it because he uh ((creaky voice))	[not relevant]	eh	right	((approaches A))	fulfilment	no	NA	NA	NA
Italian	DopoProve10_1098920b	DopoProve10	cè	I mean	((turns to B and holds out mobile))	[none]	NA	((takes mobile from A's hands))	fulfilment	no	NA	NA	NA
Italian	DopoProve10_1185900	DopoProve10	allora spetta fatemi posto che metto questa qua bollente da un'altra parte	so wait a sec make room for me so that I put this boiling water somewhere	((holds kettle over the table))	[none]	NA	((removes large bowl from the centre of the table))	fulfilment	no	NA	NA	NA
Italian	DopoProve10_1234163a	DopoProve10	[not relevant]	NA	((holds out tea bag across the table))	[none]	NA	[not relevant]	other	NA	NA	NA	NA
Italian	DopoProve10_1234163b	DopoProve10	babbo mettigli un coso di te alla tus a- figlia valà	Daddy put in a tea thingy for you- your daughter come on	((holds out tea bag across the table))	[none]	NA	((takes tea bag from A's hands and puts it into C's cup))	fulfilment	no	NA	NA	NA
Italian	DopoProve10_1237800	DopoProve10	e stai dietro alla tua figliola	and look after your little daughter	[not relevant]	[none]	NA	((moves to pour hot water in his daughter's cup))	fulfilment	no	NA	NA	NA
Italian	DopoProve10_1244737	DopoProve10	no vara (tegnilo) (portatelo) via perché se no el desfo	no look (keep it) (take it) away because otherwise I'll destroy it	((holds out tripod))	[none]	NA	((takes tripod))	fulfilment	no	NA	NA	NA
Italian	DopoProve10_1273764	DopoProve10	perché io non ho avuto un... io posso avere anch'io una tazza?	why didn't I get a (.) I can I have a cup too?	[not relevant]	C: sì guarda per il Remo; B: ah bravo che la diamo al Remo	C: yes look {this is} for Remo; B: oh very well we give it to Remo, here you are Remo	B: VOCAL COMPONENT ((gets cup and puts it in front of Remo))	fulfilment	no	NA	NA	NA
Italian	DopoProve10_1285234	DopoProve10	papà gliene hai messo ben poco alla Elena in effetti	Dad you've gave a bit too little to Elena to be honest	((points to C's cup))	innanzitutto ( )	first of all ( )	((leands forward and extends hand towards kettle))	fulfilment	no	NA	NA	NA
Italian	DopoProve10_1295130	DopoProve10	dagliene un goccettino ancora un poco dopo casomai se avanza lo bevo io	give her one more dash a bit more then in case it's left over I'll drink it	[not relevant]	[none]	NA	((pours more hot water in C's cup))	fulfilment	yes	ecco così 'there you go, like this'	no	NA
Italian	DopoProve10_1299140a	DopoProve10	dammi qualcos'altro	give me something else	[not relevant]	è buonissimo	it's very good	((shows the same liquorice tea bag))	other	NA	NA	NA	NA
Italian	DopoProve10_1299140b	DopoProve10	è buonis- ma no ma voglio qualcos'altro	it's very g- but no I want something else	[not relevant]	(vara) ti do questo, Brantmuller	(look) I'll give you this one, Brantmuller	((shows A tea bag before serving him))	fulfilment	yes	va bene 'okay'	no	NA
Italian	DopoProve10_1386372	DopoProve10	[none]	NA	((holds out tripod))	[none]	NA	((takes tripod))	fulfilment	no	NA	NA	NA
Italian	DopoProve10_1449475a	DopoProve10	fa vedere	let me see	((points to mobile))	[none]	NA	[not relevant]	other	NA	NA	NA	NA
Italian	DopoProve10_1449475b	DopoProve10	fa vedere	let me see	[not relevant]	[none]	NA	[not relevant]	other	NA	NA	NA	NA
Italian	Diego&Anna_2617417	Diego&Anna	no 'scolta organizziam per mercoledì	no listen let's organize things for Wednesday	[not relevant]	eh vai dimmi	right go ahead tell me	((nods))	fulfilment	no	NA	NA	NA
Italian	Diego&Anna_2686887	Diego&Anna	puoi star ferma?	can you stop it?	((touches B's hand))	sì	yes	((stops toying with her hand))	fulfilment	yes	grazie 'thanks'	no	NA
Italian	Diego&Anna_2712357a	Diego&Anna	tu tieni il conto	you keep the count	((points to B))	mh	mh	[not relevant]	fulfilment	no	NA	NA	NA
Italian	Diego&Anna_2712357b	Diego&Anna	tienimi il conto con le con le dita	keep the count with the fingers for me	((points to B))	sì Diego dai son mica ( )	yes Diego come on I'm not ( )	[not relevant]	fulfilment	no	NA	NA	NA
Italian	Diego&Anna_2764137	Diego&Anna	oh Anna tieni sto conto	oh Anna keep the count	((lifts arms and opens hands))	[can't tell]	NA	((configures hand for counting))	fulfilment	no	NA	NA	NA
Italian	Diego&Anna_3086373	Diego&Anna	mi dai mi passi una Vigorsol?	will you give will you pass me a Vigorsol?	((points to pack of chewing gum))	[none]	NA	((turns and gets chewing gum))	fulfilment	no	NA	NA	NA
Italian	Diego&Anna_3373885	Diego&Anna	Diego non fare gesti apposta tanto per fare il pagliaccio	Diego stop acting silly on purpose to play the fool	[not relevant]	[not relevant]	NA	((keeps acting silly))	rejection	NA	NA	NA	NA
Italian	Diego&Anna_3387195a	Diego&Anna	passami l'atlante	pass me the atlas	((points to atlas))	eh	huh	[not relevant]	other	NA	NA	NA	NA
Italian	Diego&Anna_3387195b	Diego&Anna	passami l'atlante	pass me the atlas	((points to atlas))	[not relevant]	NA	((turns and gets atlas from bed))	fulfilment	no	NA	NA	NA
Italian	Diego&Anna_3447920a	Diego&Anna	stai fermo	stop it	[not relevant]	[not relevant]	NA	((doesn't pull A's hair again))	fulfilment	no	NA	NA	NA
Italian	Diego&Anna_3447920b	Diego&Anna	stai fermo	stop it	[not relevant]	[none]	NA	((doesn't hit A again))	fulfilment	no	NA	NA	NA
Italian	Diego&Anna_3611605	Diego&Anna	vuoi vedere che lo trovo io?	wanna see that I find it?	((grabs atlas and pulls it to himself))	sta fermo	stop it	((pulls back atlas))	rejection	NA	NA	NA	NA
Italian	Diego&Anna_3612400	Diego&Anna	sta fermo	stop it	((pulls back atlas))	[none]	NA	((lets go of atlas))	fulfilment	no	NA	NA	NA
Italian	Diego&Anna_3618840	Diego&Anna	no voglio vedere il paese preciso	no I want to see the exact village	[not relevant]	eh non c'è	well there isn't one	[not relevant]	rejection	NA	NA	NA	NA
Italian	Diego&Anna_3708861	Diego&Anna	vediamo	let's see	[not relevant]	[can't tell]	NA	((turns around atlas for A to see))	fulfilment	no	NA	NA	NA
Italian	Circolo01_1205430	Circolo01	[none]	NA	((throws card on table near B))	[none]	NA	((picks up card and joins it to a meld))	fulfilment	no	NA	NA	NA
Italian	Circolo01_1245388	Circolo01	to'	here you are	((places cards on table near B))	[none]	NA	((picks up cards and joins them to a meld))	fulfilment	no	NA	NA	NA
Italian	Circolo01_1254714	Circolo01	to'	here you are	((places cards on table near B))	[none]	NA	((picks up card and joins it to a meld))	fulfilment	no	NA	NA	NA
Italian	Circolo01_1270484	Circolo01	dame quel migolin lì valà per piazer	give me that little piece there please	((points to cake))	[none]	NA	((picks up piece of cake and passes it to A))	fulfilment	yes	grazie 'thanks'	no	NA
Italian	Circolo01_1307470a	Circolo01	[none]	NA	((throws card on table near B))	en dol meta?	where should I put it?	((picks up card))	other	NA	NA	NA	NA
Italian	Circolo01_1307470b	Circolo01	ah 'n do che te voi cara	oh wherever you want dear	[not relevant]	giù 'l re dai	{let's use it as} king	((joins card to a meld))	fulfilment	no	NA	NA	NA
Italian	Circolo01_1320669	Circolo01	[none]	NA	((holds out card across the table))	[none]	NA	((takes card and joins it to a meld))	fulfilment	no	NA	NA	NA
Italian	Circolo01_1330947a	Circolo01	o lì	or there	((holds out card across the table))	cos'è che te gai	what do you have?	((points to A's cards))	other	NA	NA	NA	NA
Italian	Circolo01_1330947b	Circolo01	gò d- 'na copia de asi e 'na copia de re	I've got tw- a pair of aces and a pair of kings	[not relevant]	speta 'n migol	wait a bit	[not relevant]	rejection	NA	NA	NA	NA
Italian	Circolo01_1337297a	Circolo01	'speta 'n migol	wait a bit	[not relevant]	va b-	ok-	[not relevant]	fulfilment	no	NA	NA	NA
Italian	Circolo01_1337297b	Circolo01	tegnelo	keep it	[not relevant]	va bem	okay	((keeps joker))	fulfilment	no	NA	NA	NA
Italian	Circolo01_1348767a	Circolo01	g'hat en do?	do you have a two?	[not relevant]	no gò un uh e- el jolly gò	no I have a uh I have a joker	[not relevant]	other	NA	NA	NA	NA
Italian	Circolo01_1348767b	Circolo01	no ma gat per cia- per torla quela lì no?	no but do you have {anything} for ge- taking that one, you don't?	((points to discard pile))	una ghe n'ho (1.2) una con en jolly	I have one (1.2) one with a joker	[not relevant]	other	NA	NA	NA	NA
Italian	Circolo01_1348767c	Circolo01	e alora ghe n'è dentro do trei	so then there are {still} two or three in there	((points to drawing deck))	bom	alright	((puts down card))	fulfilment	no	NA	NA	NA
Italian	Circolo01_1403619	Circolo01	nove	nine	((points to meld))	nove	nine	((holds card out across table))	fulfilment	no	NA	NA	NA
Italian	Circolo01_1414060a	Circolo01	ghe n'hat	do you have any?	((points to meld))	una	one	((shows card))	other	NA	NA	NA	NA
Italian	Circolo01_1414060b	Circolo01	damela	give it to me	((points to herself))	[none]	NA	((holds card out across table))	fulfilment	no	NA	NA	NA
Italian	CampUniPictionary01_1510667a	CampUniPictionary01	andiamo andiamo pelapatate andiamo ci sono quattro tagliapatate che sono fermi	let's get a move let's get a move potato peelers let's get a move, there are four potato cutters that are inoperative	((taps knife on cutting board))	senti uh signorino	listen uh Your Lordship	[not relevant]	rejection	NA	NA	NA	NA
Italian	CampUniPictionary01_1510667b	CampUniPictionary01	dai ragazzi	come on guys	((taps knife on cutting boar))	ci si mette di meno a tagliare una patata che a pelarla	cutting a potato takes less time than peeling one	[not relevant]	rejection	NA	NA	NA	NA
Italian	CampUniPictionary01_1519867	CampUniPictionary01	[none]	NA	((places potato near B's cutting board))	[not relevant]	NA	((picks up potato and begins cutting it))	fulfilment	no	NA	NA	NA
Italian	CampUniPictionary01_1532527	CampUniPictionary01	to'	here you are	((places potato on B's cutting board))	no guarda là	no look there	((picks up potato and gives it to another cutter))	rejection	NA	NA	NA	NA
Italian	CampUniPictionary01_1534417	CampUniPictionary01	[not relevant]	NA	((places potato on B's cutting board))	[none]	NA	((picks up potato and begins cutting it))	fulfilment	no	NA	NA	NA
Italian	CampUniPictionary01_1535012	CampUniPictionary01	to'	here you are	((holds out potato across the table))	[not relevant]	NA	((takes potato from A's hand and puts it on the table))	fulfilment	no	NA	NA	NA
Italian	CampUniPictionary01_1542457	CampUniPictionary01	qualcuno ha un accendino?	does anybody have a lighter?	[not relevant]	è qua uno	here is on	((picks up lighter from table and holds it up for A))	fulfilment	yes	ah okey 'oh okay'	no	NA
Italian	CampUniPictionary01_1560973	CampUniPictionary01	andiamo avanti non parlate schiavi umani	let's move on don't talk human slaves	[not relevant]	senti	listen	((glances at A))	rejection	NA	NA	NA	NA
Italian	CampUniPictionary01_1611357	CampUniPictionary01	[not relevant]	NA	((places potato on B's cutting board))	[none]	NA	((picks up potato and begins cutting it))	fulfilment	no	NA	NA	NA
Italian	CampUniPictionary01_1678543	CampUniPictionary01	[none]	NA	((places potato on B's cutting board))	[none]	NA	((picks up potato and begins cutting it))	fulfilment	no	NA	NA	NA
Italian	CampUniPictionary01_1733293	CampUniPictionary01	metti qua il sacchetto di patate?	will you put here the bag of potatoes?	((points to spot on table close to herself))	[none]	NA	((moves bag of potatoes to the centre of the table))	fulfilment	yes	grazie 'thanks'	no	NA
Italian	CampUniPictionary01_1779089	CampUniPictionary01	dai taia e tasi	come on cut and shut up	((places potato on B's cutting board))	[none]	NA	((picks up potato and begins cutting it))	fulfilment	no	NA	NA	NA
Italian	CampUniPictionary01_1788697	CampUniPictionary01	[none]	NA	((places potato on B's cutting board))	[none]	NA	((picks up potato and begins cutting it))	fulfilment	no	NA	NA	NA
Italian	CampUniPictionary01_1823411a	CampUniPictionary01	allora ce la facciamo perché io sto aspettando eh	so can you manage it guys? I'm waiting huh	[not relevant]	[none]	NA	[not relevant]	other	NA	NA	NA	NA
Italian	CampUniPictionary01_1823411b	CampUniPictionary01	noi stiamo aspettando	we are waiting	[not relevant]	B: dai vai	B: come on get a move	((places a potato on A's cutting board))	fulfilment	no	NA	NA	NA
Italian	CampUniPictionary01_1897207	CampUniPictionary01	no vara l'altra basta che mi prendi su una forchetta qualcosa che me la tiri su	no look the other one it's enough if you get a fork or something and scoop it up	[not relevant]	[none]	NA	((walks to tool bar to get fork))	fulfilment	no	NA	NA	NA
Italian	CampUniPictionary01_1907043	CampUniPictionary01	[none]	NA	((holds out potato across the table))	[none]	NA	((takes potato from A's hand and begins cutting it))	fulfilment	no	NA	NA	NA
Italian	Capodanno01_1786949a	Capodanno01	mi aiuta- mi aiuta qualcuno forse col?	will you guys hel- will somebody help me maybe with the?	[not relevant]	[not relevant]	NA	[not relevant]	other	NA	NA	NA	NA
Italian	Capodanno01_1786949b	Capodanno01	mi aiuta forse qualcuno col portar fuori questi?	will somebody maybe help me with bringing these out?	((moves along the kitchen while holding two piles of glasses in her hands))	sì (0.4) io (0.5) cosa (.) sì (.) certo	yes (0.4) I will (0.5) what (.) yes (.) sure	((receives pile of glasses in his hands))	fulfilment	yes	grazie 'thanks'	no	NA
Italian	Capodanno01_1797053	Capodanno01	[none]	NA	((taps on B's back))	[not relevant]	NA	((rises and budges over	fulfilment	no	NA	NA	NA
Italian	Capodanno01_1802399	Capodanno01	(me-) porteresti fuori delle brocche di acqua Remo per favore?	would you bring out some water jugs Remo please?	[can't tell]	certo mia cara	sure my dear	((moves towards A))	fulfilment	no	NA	NA	NA
Italian	Capodanno01_1804969	Capodanno01	bisogna riempirle di acqua bella fresca	it's necessary to fill them with nicely cool water	((holds out jug))	[not relevant]	NA	((takes jug and turns to sink))	fulfilment	no	NA	NA	NA
Italian	Capodanno01_1851519	Capodanno01	ah luah aiuto	oh ouch help	((approaches closed door with two water jugs and tries to open it with her elbow))	[none]	NA	[not relevant]	other	NA	NA	NA	NA
Italian	Capodanno01_2188238	Capodanno01	Mirko Mirko tasta questa che magari la poderia eser quasi semi pronta	Mirko Mirko taste this which could possibly be almost semi ready	((points to pot))	già pronta?	ready?	((moves to stove, grabs knife and scoops up pasta to taste it))	fulfilment	no	NA	NA	NA
Italian	Capodanno01_2214254a	Capodanno01	uh forse è meglio tacarghelo lì?	uh maybe it's better to add some in there?	((points to sauce bowl))	[none]	NA	((moves to add salt to sauce bowl))	fulfilment	no	NA	NA	NA
Italian	Capodanno01_2214254b	Capodanno01	no tacheghelo lì en po' dai che	no add some in here come on (because)	((head point to pot))	[can't tell]	NA	((adds salt to pasta pot))	fulfilment	no	NA	NA	NA
Italian	Capodanno01_2229174	Capodanno01	sì alora mi scolo e ti te ghe meti zo i mestoli de de crema	yes so I strain it and you put it in ladlefuls of sauce	[not relevant]	[none]	NA	[not relevant]	other	NA	NA	NA	NA
Italian	Capodanno01_2237718a	Capodanno01	vai, va' con questo	go ahead, go ahead with this one	((holds up piece of pasta on ladle))	[not relevant]	NA	[not relevant]	other	NA	NA	NA	NA
Italian	Capodanno01_2237718b	Capodanno01	Ada	Ada	((holds up piece of pasta on ladle))	[none]	NA	((turns and grabs ladle held up by A to taste pasta))	fulfilment	no	NA	NA	NA
Italian	Capodanno01_2270038a	Capodanno01	vo' tirarghe fora subit en piat per la Milena così no ne des- che così no ne desmenteghem?	do you want to take out a portion for Milena right away so we don't for- so that we don't forget it?	[not relevant]	sì	yes	((opens cupboard to take plate))	fulfilment	no	NA	NA	NA
Italian	Capodanno01_2282220	Capodanno01	no- non conviene m- m- me- mescolarla un po' no?	isn- isn't it better to m- m- stir it up a bit mh?	[can't tell]	uh uh ades la mescolem	uh uh now we'll stir it	[not relevant]	fulfilment	no	NA	NA	NA
Italian	Capodanno01_2270038b	Capodanno01	tirane for per la Milena	take some out for Milena	[not relevant]	( ) bom bom dai basta così	it's fine it's fine this is enough ( )	((moves to take out some more pasta for Milena))	fulfilment	no	NA	NA	NA
Italian	Camillo_68000	Camillo	denocciolate però bisognerebbe tritarle	pitted but it would be necessary to grind them	[can't tell]	ah tritarle? bom	oh, grind them? very well	((picks up walnuts pack))	fulfilment	no	NA	NA	NA
Italian	Camillo_147670	Camillo	questo è da mettere su un su un tagliere tondo	this is to be put on a on a round cutting board	((taps on/points to bread))	su un tagliere	on a cutting board	((turns and moves in the direction of the cupboard))	fulfilment	yes	mh mh	no	NA
Italian	Camillo_152121	Camillo	el g'avé quel de la polenta?	do you guys have the one for polenta?	((opens cupboard))	non non so dove ho provato a guardare ma non riesco a trovarlo da nessuna parte	I don't I don't know where, I've looked for it but I'm not able to find it anywhere	((looks around and then eventually searches in another cupboard))	other	NA	NA	NA	NA
Italian	Camillo_181651	Camillo	e e avete ciotolone grandone proprio da da tanta pasta da tanta insalata	uh and do you guys have big bowls really big I mean that that contain a lot of pasta, a lot of salad	((makes iconic 'large' gesture))	gran-	bi-	((moves to cupboard))	fulfilment	no	NA	NA	NA
Italian	Camillo_203772	Camillo	ne servirebbero due grandi per l'insalata due grand(one) ( )	it would be required to have two big ones for the salad and two big ones ( )	[can't tell]	[can't tell]	NA	[can't tell]	fulfilment	yes	bravo 'great'	no	NA
Italian	Camillo_263243	Camillo	la centrifuga dov'è?	where is the salad spinner?	((opens cupboard))	[none]	NA	((moves to another cupboard and opens it))	fulfilment	yes	ah ottimo ottimo 'oh excellent excellent'	no	NA
Italian	Camillo_325083	Camillo	sì bisognerebbe sciacquarla secondo me	yes it would be necessary to rinse it I think	[not relevant]	sciacquiamo	let's rinse it	((moves towards sink))	fulfilment	no	NA	NA	NA
Italian	Camillo_354003	Camillo	ecco il pane può essere messo qua	the bread can be put here	[can't tell]	sì cosa devo f- devo tagliarlo a fette cosa devo fare?	yes whas should I d- should I slice it, what should I do?	[not relevant]	fulfilment	no	NA	NA	NA
Italian	Camillo_392507a	Camillo	no no l'ho trovato	no no I found it	[not relevant]	[none]	NA	[not relevant]	other	NA	NA	NA	NA
Italian	Camillo_392507b	Camillo	no no no no no	no no no no no	[not relevant]	[none]	NA	[not relevant]	other	NA	NA	NA	NA
Italian	Camillo_392507c	Camillo	no no no 'peta ferma l- l- l'ho già ( ) già trovato	no no no wait stop I've already ( ) already found it	((taps on B's back))	[none]	NA	[not relevant]	other	NA	NA	NA	NA
Italian	Camillo_392507d	Camillo	l'ho già trovato era era era qua	I've already found it it was it was it was here	((taps on B's back))	[none]	NA	((doesn't rise))	other	NA	NA	NA	NA
Italian	Camillo_392507e	Camillo	Eva	Eva	((taps on B's back))	en do erelo?	where was it?	((rises))	fulfilment	no	NA	NA	NA
Italian	Camillo_430248	Camillo	tu hai voglia di continuare ad aiutare per esempio cominciando?	do you still feel like continuing to help for example by beginning?	[can't tell]	sì	yes	((turns to A))	fulfilment	no	NA	NA	NA
Italian	Camillo_487961a	Camillo	e ghe saria da tritar le carote e anca tritar le noci uno en de uno e uno en de l'altro	so it would be necessary to grind the carrots and also to grind the walnuts, one into one {thing} and the other into the other {thing}	[not relevant]	[none]	NA	[not relevant]	other	NA	NA	NA	NA
Italian	Camillo_487961b	Camillo	no? ma noi no sem boni	right? but we don't know how to	[not relevant]	allora 'peta 'peta (qui) quello d- allora 'spetta allora (io fa- io fa-) ti faccio tagliare il pane allora aspetta?	then wait wait (here) that d- then wait then (I d- I d-) you'll cut the bread then wait (so)?	[not relevant]	fulfilment	no	NA	NA	NA
Italian	Camillo_499443	Camillo	allora 'peta 'peta (qui) quello d- allora 'spetta allora (io fa- io fa-) ti faccio tagliare il pane allora aspetta (così)?	then wait wait (here) that d- then wait then (I d- I d-) you'll cut the bread then wait (so)?	[not relevant]	no mi taio 'l pam e ti te fai el resto	no I'll cut the bread and you do the rest	[not relevant]	fulfilment	yes	okey 'okay'	no	NA
Italian	Fratelli01_708572	Fratelli01	[none]	NA	((moves around the kitchen in search of coffee box))	[not relevant]	NA	((gets coffee box from cupboard))	fulfilment	no	NA	NA	NA
Italian	Fratelli01_932288	Fratelli01	no quell'altro	no the other one	[not relevant]	[none]	NA	((turns on the other gas knob))	fulfilment	no	NA	NA	NA
Italian	Fratelli01_938110	Fratelli01	tralo al minimo sito mato	turn it to the minimum are you crazy?	((head point to gas cooker))	[none]	NA	((turns down gas cooker))	fulfilment	no	NA	NA	NA
Italian	MasoShanghai_19300	MasoShanghai	oh prendete una bottiglia di fragolino dai su	oh get a bottle of fragolino come on	((head point to bar counter))	sì dai	yes okay	[can't tell]	fulfilment	no	NA	NA	NA
Italian	MasoShanghai_41190	MasoShanghai	dov'è il cavatappi Bino?	where is the corkscrew Bino?	[can't tell]	[none]	NA	((holds out corkscrew))	fulfilment	no	NA	NA	NA
Italian	MasoShanghai_43455	MasoShanghai	merda mi- mi dai un bicchierino di birra	you prick wi- will you pour me a glass of beer?	((takes a plastic cup and sets it on the table in front of B))	[can't tell]	NA	((opens can of beer))	fulfilment	yes	grazie 'thanks'	no	NA
Italian	MasoShanghai_89546	MasoShanghai	ma infatti buttacelo in faccia a noi no? negli occhi (tipo)	exactly direct it towards us no? in the eyes	((points to himself))	come fai così?	how do you do that like this?	((turns spotlight towards participants))	fulfilment	no	NA	NA	NA
Italian	MasoShanghai_136036	MasoShanghai	un giro di fragolino facciamo dai	we have a round of fragolino	[not relevant]	[none]	NA	((grabs bottle of fragolino))	fulfilment	no	NA	NA	NA
Italian	MasoShanghai_139014	MasoShanghai	passatemi qua tutti i bicchieri dai	pass me all your glasses here	[not relevant]	[none]	NA	[not relevant]	other	NA	NA	NA	NA
Italian	MasoShanghai_140604	MasoShanghai	facciamo un giro di birra prima?	shall we have a round of beer first?	((wiggles can of beer))	B: ma c'è q-; C: è a scaldare ( )	B: but there-s th-; C: it's warming up ( )	[not relevant]	rejection	NA	NA	NA	NA
Italian	MasoShanghai_165954a	MasoShanghai	prestami quel cappello	lend me that hat	((points to hat))	eh?	huh?	[not relevant]	other	NA	NA	NA	NA
Italian	MasoShanghai_165954b	MasoShanghai	prestamelo	lend it to me	((points to himself))	[none]	NA	((takes off hat and passes it to A))	fulfilment	no	NA	NA	NA
Italian	MasoShanghai_186446	MasoShanghai	dammi il taglierino	give me the cutter	[not relevant]	((laughs))	NA	((glances over the table))	fulfilment	no	NA	NA	NA
Italian	MasoShanghai_232286	MasoShanghai	hai 'n accendino?	do you have a lighter?	[not relevant]	dov'è il mio accendino? boh forse è fuori sul tavolo	where is my lighter? dunno maybe it's outside on the table	((searches in his pockets)) VERBAL COMPONENT	fulfilment	no	NA	NA	NA
Italian	MasoShanghai_232286a	MasoShanghai	no gliel'ho dato a Fulvio	no I gave it to Fulvio	[not relevant]	[none]	NA	[can't tell]	other	NA	NA	NA	NA
Italian	MasoShanghai_232286	MasoShanghai	Fulvio ce l'hai te il mio accendino?	Fulvio do you have my lighter?	[not relevant]	[none]	NA	((searches into his pockets))	fulfilment	no	NA	NA	NA
Italian	MasoShanghai_232286b	MasoShanghai	Gigi è qua	Gigi it's here	[not relevant]	[none]	NA	[can't tell]	other	NA	NA	NA	NA
Italian	MasoShanghai_232286c	MasoShanghai	ah è fuori	oh it's outside	[not relevant]	[none]	NA	[can't tell]	other	NA	NA	NA	NA
Lao	INTCN_111204t_125955	INTCN_111204t	lom2 baat5 niø naø	now talk!	[not relevant]	lom2 - bòø tòòng4 qaaj3	Now talk - no need to be shy	[not relevant]	other	NA	NA	NA	NA
Lao	INTCN_111204t_126755	INTCN_111204t	lom2 - bòø tòòng4 qaaj3	Now talk - no need to be shy	[not relevant]	lom2 kan3 baat5 niø naø	now talk!	[not relevant]	other	NA	NA	NA	NA
Lao	INTCN_111204t_132050	INTCN_111204t	lom2 kan3 baat5 niø naø	now talk!	[not relevant]	lom2 baat5 niø naø	now talk!	[not relevant]	other	NA	NA	NA	NA
Lao	INTCN_111204t_132830	INTCN_111204t	lom2 baat5 niø naø	now talk!	[not relevant]	[none]	NA	[not relevant]	other	NA	NA	NA	NA
Lao	INTCN_111204t_322680	INTCN_111204t	jaa1 cok2 khaw5 paj3 - kòòng4 phen1 - qaaj3 phen1 nèè1, cok2 hanø naø	Don't put your hand in there ((A is reaching into her bra for money)) - his camera, you should be embarrased from the camera	[not relevant]	qaw2	Oh!	Smile	other	NA	NA	NA	NA
Lao	INTCN_111204t_766025	INTCN_111204t	(ñeeng1!) paj3 beng1 qiø-n- qiø-phòò2 juu1 quu1 naø	go and check on Phoh in the cradle	Pointing in direction of house where baby is sleeping	[can't tell]	NA	[can't tell]	other	NA	NA	NA	NA
Lao	INTCN_111204t_769065	INTCN_111204t	khan2 man2 tùùn1 qaw3 maa2 haj5 kuu3 sii4 vaa1	Say 'If she is awake bring her to me'	[not relevant]	khan2 man2 tùùn1 laø qaw3 nòòng4 maa2 haj5 dee4	if she is awake bring her to me	[not relevant]	fulfilment	no	NA	NA	NA
Lao	INTCN_111204t_770115	INTCN_111204t	khan2 man2 tùùn1 laø qaw3 nòòng4 maa2 haj5 dee4	if she is awake bring her to me	[not relevant]	[none]	NA	[can't tell]	other	NA	NA	NA	NA
Lao	INTCN_111204t_772775	INTCN_111204t	(ñeeng1!) paj3 ñaang1 beng1 nòòng4 duu2	go and see to your younger sibling	Pointing in direction of house where baby is sleeping	[can't tell]	NA	[can't tell]	other	NA	NA	NA	NA
Lao	INTCN_111204t_778260	INTCN_111204t	juu1 quu1 san4 mèè4	Say 'In the cradle'	[not relevant]	juu1 quu1 naø	In the cradle	[not relevant]	fulfilment	no	NA	NA	NA
Lao	INTCN_111204t_780120	INTCN_111204t	khan2 man2 tùùn1 laø qaw3 maa2san4 mèè4	Say 'If she is awake bring her to me'	[not relevant]	khan2 man2 tùùn1 laø qaw3 maa2 han5 dee4	if she is awake bring her to me	[not relevant]	fulfilment	no	NA	NA	NA
Lao	INTCN_111204t_781760	INTCN_111204t	khan2 man2 tùùn1 laø qaw3 maa2 han5 dee4	if she is awake bring her to me	[not relevant]	[can't tell]	NA	[can't tell]	other	NA	NA	NA	NA
Lao	INTCN_111204t_784770	INTCN_111204t	khan2 man2 tùùn1 laø kuaj3 dee4	if she is awake rock the cradle	[not relevant]	[can't tell]	NA	[can't tell]	other	NA	NA	NA	NA
Lao	INTCN_111204t_786220	INTCN_111204t	juu1 han5 dee4 bòø tòòng4 nii3 san4 naø	Say 'Stay there, you shouldn't leave there'	[not relevant]	juu1 faw4 nòòng4 nanø thaa5 bùt2 nùng1	Stay there and guard your younger sibling for just a moment	[not relevant]	fulfilment	no	NA	NA	NA
Lao	INTCN_111204t_787700	INTCN_111204t	juu1 faw4 nòòng4 nanø thaa5 bùt2 nùng1	Stay there and guard your younger sibling for just a moment	[not relevant]	[none]	NA	[can't tell]	other	NA	NA	NA	NA
Lao	INTCN_111204t_789785	INTCN_111204t	kuaj3 nòòng4 naø dee4	rock your younger sibling!	[not relevant]	[none]	NA	[can't tell]	other	NA	NA	NA	NA
Lao	INTCN_111204t_818990	INTCN_111204t	peet5 tholathat1 beng1 mèè4	Turn on the television for us to watch	[not relevant]	peet5 bòø daj4 tii4	it doesn't work (it can't be turned on)	[not relevant]	rejection	NA	NA	NA	NA
Lao	INTCN_111204t_827370	INTCN_111204t	daj4 - caw4 kaø peet5 beng1 thaø mèè4	yes it works - try and turn it on	[not relevant]	[none]	NA	moves towards the television and reaches and switches it on	fulfilment	no	NA	NA	NA
Lao	INTCN_111204t_850175	INTCN_111204t	mòòt4 mòòt4 laø mèè4	switch it off	[not relevant]	[none]	NA	moves towards the television and reaches and switches it off	fulfilment	no	NA	NA	NA
Lao	INTCN_111203l_214830	INTCN_111203l	lavang2 saan2 phaa2 hak2 hanø dee4	watch out the vernadah will break (warning person sitting on rickety verandah)	[not relevant]	[none]	NA	[not relevant]	other	NA	NA	NA	NA
Lao	INTCN_111203l_243630	INTCN_111203l	[none]	NA	walks up stairs approaching closed gate with washing basket in hand	[none]	NA	pushes open gate for A to walk through	fulfilment	no	NA	NA	NA
Lao	INTCN_111203l_425170	INTCN_111203l	suaj3 khaw5 mèè4 suu3	Toss the rice you lot	[not relevant]	[none]	NA	[not relevant]	other	NA	NA	NA	NA
Lao	INTCN_111203l_427440	INTCN_111203l	bak2-ñaaw2 paq2 vaj4 han5 maa2 suaj3 khaw5 haj5 kuu3 mèè4 (adds maj5 mòò5 dêj2 niø - khaw3 khaa2 viak4 met2 thuk1 khon2 niø)	ñaaw, drop that and come and toss the rice for me - the pot will burn - they're all busy here	[not relevant]	[none]	NA	stops what he's doing and walks up the stairs. goes into the kitchen, and tosses the rice (takes 13s before he reaches the kitchen)	fulfilment	no	NA	NA	NA
Lao	INTCN_111203l_601081	INTCN_111203l	paa3 man2 siø bòø taaj3 vaa3 qaaj4 dong3	The fish, aren't they going to die, Dong?	Pointing in direction of large pot with live fish	qanø-daj3 (.) qoo4 qaw3 nam4 maa2 saj1 ( ) maa2 saj1 mèè4	What? Oh, put some water in there ( ) put some in	[not relevant]	other	NA	NA	NA	NA
Lao	INTCN_111203l_603281	INTCN_111203l	qanø-daj3 (.) qoo4 qaw3 nam4 maa2 saj1 ( ) maa2 saj1 mèè4	What? Oh, put some water in there ( ) put some in	[not relevant]	[none]	NA	[not relevant]	fulfilment	no	NA	NA	NA
Lao	INTCN_111203l_606111	INTCN_111203l	tùùm1 leej2 dêj2 hanø	Go ahead and add (it = the water)	[not relevant]	[none]	NA	moves to fetch water, pours it into the pot	fulfilment	no	NA	NA	NA
Lao	INTCN_111203l_618100	INTCN_111203l	qeej4 phòò2 lèèw4 - huaj5	Oh, that's enough, gosh!	moves body back away from pot that is splashing water from the fish	[none]	NA	stops pouring water into the pot and moves back	fulfilment	no	NA	NA	NA
Lao	INTCN_111203l_625430	INTCN_111203l	qaw3 qanø- qaw3 qanø-nan4 lèèw4 nguam4 nii3 mèè4 duang3	Bring that thing and cover (the pot) and take it away - Duang	sitting back from the pot, points at it	[none]	NA	putting a bowl out of the way	other	NA	NA	NA	NA
Lao	INTCN_111203l_629110	INTCN_111203l	ñòò4 nii3 (.) man2 diin4 phoot4	Take it away - they're splashing too much	sitting back from the pot	[none]	NA	walks around behind A in direction of the pot	fulfilment	no	NA	NA	NA
Lao	INTCN_111203l_634890	INTCN_111203l	qaw3 nii3 paj3	Take it away	[not relevant]	[none]	NA	bends down to take pot	fulfilment	no	NA	NA	NA
Lao	INTCN_111203l_636171	INTCN_111203l	qaw3 nii3 paj3 kaj3-kaj3	Take it far away	[not relevant]	[none]	NA	picks up pot	fulfilment	yes	qee5 'Yeah!'	no	NA
Lao	INTCN_111203l_641510	INTCN_111203l	qaw3 qanø-nan4 maa2 qùaj4-lòòt5	Bring that thing (here) Loht	pointing at the thing she wants (but can't be seen by B)	[none]	NA	[not relevant]	other	NA	NA	NA	NA
Lao	INTCN_111203l_644660	INTCN_111203l	(qùaj4 loht - mm2) qaw3 tanaang1 dèèng3 maa2	(Loht! Mm?) Bring the red netting here	[not relevant]	[none]	NA	reaches for the thing A wants, picks it up and hands it to A	fulfilment	no	NA	NA	NA
Lao	INTCN_111203l_682150	INTCN_111203l	qaw3 nang3 maa2 saj1 phii4	Put the skin (of the fish) in here	Pointing in direction of the fish skin, then to the bowl where it is to go	caw4 khùù2 bòò1 hêt1 san4	Why don't you do it	Pointing to fish that A already has in front of him, and could skin by himself	rejection	NA	NA	NA	NA
Lao	INTCN_111203l_687171	INTCN_111203l	qaw2 (.) bùt2 diaw3	Here - (it'll take) just a moment	reaching for fish to give her so she can skin it	[none]	NA	passes A a knife to do the thing himself	rejection	NA	NA	NA	NA
Lao	INTCN_111203l_689141	INTCN_111203l	qaw3 qaw2	Here take it	holding out fish for her to take	mm2	No!	[not relevant]	rejection	NA	NA	NA	NA
Lao	INTCN_111203l_690401	INTCN_111203l	bùt2 diaw3	(It'll take) just a moment	holding out fish for her to take	[none]	NA	[not relevant]	other	NA	NA	NA	NA
Lao	INTCN_111203l_699710	INTCN_111203l	qaw3 nang3 maa2 saj1 nòq1, qùaj4 lòòt4 nòq1	Put some fish skin in it OK?	passes bowl into which she should put fish skin	taaj3	Oh god	holds hand out and recieves bowl, then turning and putting the fish skin in it	fulfilment	no	NA	NA	NA
Lao	INTCN_111202s_645510	INTCN_111202s	qaw3 nam4 juu1 naj2 lot1 còòt5 nan4 nithaa3	Get some water from the car that's parked there	[not relevant]	[can't tell]	NA	[can't tell]	other	NA	NA	NA	NA
Lao	INTCN_111202s_673550	INTCN_111202s	nithaa3 (2.0) paj3 qiølaa5 vaj2	Nitha, go darling, quickly	[not relevant]	[can't tell]	NA	[can't tell]	other	NA	NA	NA	NA
Lao	INTCN_111202s_677430	INTCN_111202s	paj3	Go	[not relevant]	[none]	NA	[can't tell]	other	NA	NA	NA	NA
Lao	INTCN_111202s_678200	INTCN_111202s	sòòng3 khon2 lèèn1 paj3 nii4 (.) bùt2 diaw3 kaø hòòt4	Two of you, run along this way, you'll be there in a moment	Pointing in direction of where she has to go to get the water	[none]	NA	[can't tell]	other	NA	NA	NA	NA
Lao	INTCN_111202s_746541	INTCN_111202s	qaaj4	Hey! (hurry up!)	[not relevant]	[none]	NA	[can't tell]	other	NA	NA	NA	NA
Lao	INTCN_111202s_747641	INTCN_111202s	vaj2-vaj2 nèè1	Quickly!	[not relevant]	[none]	NA	[can't tell]	other	NA	NA	NA	NA
Lao	INTCN_111202s_859711	INTCN_111202s	kin3 khaw5 cam4 cèèw1 bòò3 (1.5)	Will you eat rice with chutney?	Pointing in direction of the food that he is inviting B to eat	[none]	NA	[can't tell]	other	NA	NA	NA	NA
Lao	INTCN_111202s_862041	INTCN_111202s	maa2 mèè4 (1.0)	Come!	[not relevant]	[none]	NA	[can't tell]	other	NA	NA	NA	NA
Lao	INTCN_111202s_863471	INTCN_111202s	sèèp4 dêj2	It's delicious	Pointing in direction of the food that she is inviting B to eat	qiim1 lèèw4	I'm full	[can't tell]	rejection	NA	NA	NA	NA
Lao	INTCN_111202s_965631	INTCN_111202s	thaaj1 qaw3 phuak4 qanø-nan4 mèè4 (.) qaw3 phuak4 qaw3 paa3 kaø thaaj1	Film those people, those people getting fish.	Pointing in direction of the people that she is asking B to film	[none]	NA	[not relevant]	other	NA	NA	NA	NA
Lao	INTCN_111202s_980631	INTCN_111202s	qaaj4-dong3	Dong! (Calling out to her brother Dong, in the distance, meaning 'Come here!')	[not relevant]	[none]	NA	[not relevant]	other	NA	NA	NA	NA
Lao	INTCN_111202s_993731	INTCN_111202s	qaaj4-dong3	Dong! (Calling out to her brother Dong, in the distance, meaning 'Come here!')	[not relevant]	[none]	NA	[not relevant]	other	NA	NA	NA	NA
Lao	INTCN_111202s_995321	INTCN_111202s	qaaj4-dong3	Dong! (Calling out to her brother Dong, in the distance, meaning 'Come here!')	[not relevant]	[none]	NA	[not relevant]	other	NA	NA	NA	NA
Lao	INTCN_111202s_996711	INTCN_111202s	maa2 qaw3 kêng3 dee4 vaa1 mèè4	Say 'Come and get Kêng'	[can't tell]	[none]	NA	[not relevant]	other	NA	NA	NA	NA
Lao	INTCN_030731b_181150	INTCN_030731b	phòò2 lèèw4 phunø nòq1	That's enough right (meaning B has squeezed enough juice out of the leaves for what she is preparing	Looking at the leaves	[none]	NA	finishes squeezing the leaves she has in hand, then discards them	fulfilment	no	NA	NA	NA
Lao	INTCN_030731b_192570	INTCN_030731b	qaw3 maa2	Bring it here (the bowl of leaf juice)	[not relevant]	[none]	NA	slides bowl with juice in direction of A	fulfilment	no	NA	NA	NA
Lao	INTCN_030731b_196430	INTCN_030731b	qaw3 qanø-nii4 nèè1	Bring that thing (referring to prepared food in a seive)	Pointing in direction of the food that she is asking B to pass	[none]	NA	turns to reach out for the food, grabs it and passes it to A	fulfilment	no	NA	NA	NA
Lao	INTCN_030731b_204460	INTCN_030731b	paj3 qaw3 nòò1-maj4 qòòk5 maa2	Go and get the bamboo shoots	Pointing in direction of the food that she is asking B to pass (bamboo shoots that have been boiling on the fire)	[none]	NA	Gets up and goes to fetch the bamboo shoots	fulfilment	no	NA	NA	NA
Lao	INTCN_030731b_205750	INTCN_030731b	qòt2 (.) qaw3 taw3 maa2 haj5 kuu3	Ot, get the pot for me	[not relevant]	[none]	NA	moves to get up from sitting position	fulfilment	no	NA	NA	NA
Lao	INTCN_030731b_208630	INTCN_030731b	ñên5 nam4 qòòk5	Pour the water out of it	[not relevant]	[none]	NA	stands and goes in direction of pot to get it	fulfilment	no	NA	NA	NA
Lao	INTCN_030731b_228260	INTCN_030731b	paj3 (.) paj3 nang1 juu1 phun4 khan2 jaak5 khaw5 kòòng4 phunø naø	Go and sit there if you want to be on the camera	Pointing in direction of where the person is being told to sit	laughs	laughs	[can't tell]	other	NA	NA	NA	NA
Lao	INTCN_030731b_267220	INTCN_030731b	[none]	NA	holds out sieve with food in it	[none]	NA	brings pot for food to be tipped in	fulfilment	no	NA	NA	NA
Lao	INTCN_030731b_356620	INTCN_030731b	qaw3 qòt1 ( ) qaw3 paj3	Here Ot take this	holds out the things that B has to take away into the kitchen	saj1 bùt leej2 bòq1 (A= qee5)	Put all of it? (A=Yeah)	takes the things into the kitchen	fulfilment	no	NA	NA	NA
Lao	INTCN_030731b_385660	INTCN_030731b	[none]	NA	Involved in a course of food preparation where next step requires a spoon; does not have a spoon`	[none]	NA	Looks around for spoon, walks to pick one up, places it down within arm's reach for A	fulfilment	no	NA	NA	NA
Lao	INTCN_030731b_413870	INTCN_030731b	[none]	NA	Involved in a course of food preparation where next step requires seive	[none]	NA	places seive within A's arm's reach	fulfilment	no	NA	NA	NA
Lao	INTCN_030731b_441300	INTCN_030731b	jaa1 paj3 nang1 dêj2 han5 jaa1 paj3 nang1 dêj2 han5 jaa1 paj3 nang1 dêj2 han5	Don't sit down Don't sit down Don't sit down	[can't tell]	[none]	NA	desists from going to sit down on a rickety railing	fulfilment	no	NA	NA	NA
Lao	INTCN_030731b_445240	INTCN_030731b	jaa1 qasaj3 phaj2 pheng1 tuaø laø mèè4	Don't rely on it (meaning don't put your weight on that railing)	[not relevant]	[none]	NA	desists from going to sit down on a rickety railing	fulfilment	no	NA	NA	NA
Lao	INTCN_030731b_695170	INTCN_030731b	paj3 qaw3 khok1 maø tam3 paj2	Go and get a mortar to do the pounding	[not relevant]	qoo4 jaa1 faaw4 thòòq2	No rush	[not relevant]	rejection	NA	NA	NA	NA
Lao	INTCN_030731b_711430	INTCN_030731b	qaw3 khok1 maa2 laang4 paj2	Wash the mortar	small point in direction of where mortar is	[none]	NA	Gets up and goes to fetch the mortar and washes it	fulfilment	no	NA	NA	NA
Lao	INTCN_030731b_723660	INTCN_030731b	mèè1 teng3 qeej4 khòò3 khaw5 maa2 kin3 dèè1 dee4 khaw5 bùt2 dêj2 niø	Teng's Mum can we have some rice, our rice is finished	[can't tell]	khaw5 juu1 han5 kaø bòø mèèn1 bet2 khùù2 kan3 bòò3 nòq1	The rice there (at my house) is not already finished too?	[can't tell]	other	NA	NA	NA	NA
Lao	INTCN_030731b_730407	INTCN_030731b	qaw3 maa2	Bring it here	pulls knife out of B's hand	[none]	NA	allows A to take knife that B is playing with	fulfilment	no	NA	NA	NA
Lao	INTCN_020727a_197007	INTCN_020727a	beng1 dee4 qanuñaat4 dèè1 ( ) khiaw4 maak5 mii2 ñang3 khiaw4 bòò3	Look, with permission ( ) To chew betel nut, is there anything to chew?	Looking around for betel nut, grabbing hold of basket herself	qoo4 mii2 laø bòò3	Oh, yes of course	[not relevant]	fulfilment	no	NA	NA	NA
Lao	INTCN_020727a_308320	INTCN_020727a	jaa3 ñang3 laø	What medicine is it?	Stops what she's doing	jaa3 haak4 maj laø bòò3	Medicine from roots	[can't tell]	other	NA	NA	NA	NA
Lao	INTCN_020727a_311040	INTCN_020727a	qaw3 maa2 beng1 duu2 hanø	Bring it to look	[not relevant]	nii4 dêê2	Here it is	Goes to get the medicine and passes it to A	fulfilment	no	NA	NA	NA
Lao	INTCN_020727a_322090	INTCN_020727a	caw4 hanø khòò3 kin3 nèè1 diaw3 nii4 naø	(Of) you I request some (of the medicine) to take	[not relevant]	fon3 kin3 mèè4	Grind some to take it	[not relevant]	fulfilment	no	NA	NA	NA
Lao	INTCN_020727a_326860	INTCN_020727a	fon3 vaj2	Grind (it)	holding out the medicine to B	laughs	laughs	grasps medicine	fulfilment	no	NA	NA	NA
Lao	INTCN_020727a_329300	INTCN_020727a	fon3 fon3 qaw2	Grind (it)	holding out the medicine to B	laughs	laughs	takes the medicine	fulfilment	no	NA	NA	NA
Lao	INTCN_020727a_336650	INTCN_020727a	phaa2 kan3 sùù4 maa2 tèè1 saj3	Where did you buy it from?	pointing at the medicine she's asking about	khaw3 maa2 - pan3 kap2 khaw3	They came - they shared it with us	points away	other	NA	NA	NA	NA
Lao	INTCN_020727a_341380	INTCN_020727a	juu1 saj3 laq1 qanø- nèèw3 fon3	Where is the grinder thing	Looking around	[none]	NA	[not relevant]	other	NA	NA	NA	NA
Lao	INTCN_020727a_342960	INTCN_020727a	maa2 faak5 haw2 duu2	Give it to me	Looking around, reaching for a glass which then is abandoned	qaw3 qoo3 paj3 qaw3 qoo3 paj3 luuk4	Get a bowl, get a bowl, child	scanning, looking for the things that B wants; pointing for C who is being delegated	other	NA	NA	NA	NA
Lao	INTCN_020727a_344310	INTCN_020727a	qaw3 qoo3 paj2 qaw3 qoo3 paj2 luuk4	Get a bowl, get a bowl, child	scanning, looking for the things that B wants; pointing for C who is being delegated	[none]	NA	[can't tell]	other	NA	NA	NA	NA
Lao	INTCN_020727a_345120	INTCN_020727a	qiø-laa5 qiø-laa5 qaw3 qoo3 paj2 vaj2	Young girl get a bowl	[not relevant]	[none]	NA	[can't tell]	other	NA	NA	NA	NA
Lao	INTCN_020727a_345930	INTCN_020727a	qaw3 qoo3 paj2	Get a bowl	Pointing in direction of where B can get a bowl	[none]	NA	[can't tell]	other	NA	NA	NA	NA
Lao	INTCN_020727a_369470	INTCN_020727a	pùak4 man2 fon3 saj1 kan3 loot4	That's the bark of the medicine, grind it in	[not relevant]	[none]	NA	prepares to grind the bark of the medicine, does so	fulfilment	no	NA	NA	NA
Lao	INTCN_020727a_378990	INTCN_020727a	kin3 mèè4 saw2 loot4 dêj2 naø	Eat it, your complaint will stop	Pointing in direction of the medicine that he is inviting B to take	[none]	NA	[not relevant]	other	NA	NA	NA	NA
Lao	INTCN_020727a_390360	INTCN_020727a	khan2 mii2 laaj3 khòò3 dèè1 dee4	If there is a lot, please can (I) have some	pointing at the medicine she wants	mii2 thòò1 nii4 naø	There's only this much	gaze-pointing at the medicine	rejection	NA	NA	NA	NA
Lao	INTCN_020727a_460620	INTCN_020727a	qaw3 maa2 haj5 khòòj5 nèè1	Give me some	[not relevant]	[none]	NA	[not relevant]	other	NA	NA	NA	NA
Lao	INTCN_020727a_462630	INTCN_020727a	fon3 laaj3-laaj3 mèè4 tuu4	Grind a lot grandpa	[not relevant]	fon3 laaj3-laaj3 kaø bòø daj4	One can't grind a lot	[not relevant]	rejection	NA	NA	NA	NA
Lao	INTCN_020727a_466070	INTCN_020727a	fon3 laaj3-laaj3 loot4 naø	Grind a lot, go ahead	[not relevant]	[none]	NA	continues current behavior of grinding	other	NA	NA	NA	NA
Lao	INTCN_020727a_467490	INTCN_020727a	fon3 laaj3-laaj3 caw4 siø ñat1 kin3 jaa3 naø	Grind a lot, your going to take this medicine	[not relevant]	[none]	NA	continues current behavior of grinding	other	NA	NA	NA	NA
Lao	INTCN_020727a_470560	INTCN_020727a	fon3 kin3 hòòt4 khii5 man2 laø bòò4	Grind it to eat all the way down to the residue	[not relevant]	[none]	NA	continues current behavior of grinding	fulfilment	no	NA	NA	NA
Lao	INTCN_020727a_559100	INTCN_020727a	[none]	NA	crawls forward in direction of basket	caw4 khiaw4 vaa3	You'll chew?	Passes basket to A	fulfilment	yes	mm5 'yeah'	no	NA
Lao	INTCN_030806e_191591	INTCN_030806e	mòòt4 nam4 haj5 nèè1	Turn off the water please	[can't tell]	[none]	NA	Gets up and walks to the switch and turns the power for the water pump off	fulfilment	no	NA	NA	NA
Lao	INTCN_111204q_RCR_15060	INTCN_111204q_RCR	khùù2 bòò1 piing4 cak2 thùa1	Why don't you ever grill any of these	[not relevant]	[none]	NA	[not relevant]	other	NA	NA	NA	NA
Lao	INTCN_111204q_RCR_16850	INTCN_111204q_RCR	pììng4 tii4	You're going to grill them right?	[not relevant]	qii1-naa4 maa2 kòòn1 mèè4	NA	[not relevant]	rejection	NA	NA	NA	NA
Lao	INTCN_111204q_RCR_252207	INTCN_111204q_RCR	khoong4 sii4 mèè4 (,) khoong4 sòòk5 mèè4	Wrap them around like this, wrap them around your elbow	enacts the thing that B should do	[none]	NA	[not relevant]	other	NA	NA	NA	NA
Lao	INTCN_111204q_RCR_257391	INTCN_111204q_RCR	caang4 pììng4 qên3 dee4 (,) sòòng3 pììng4 (,) khaa1 mat1 ganø nìì4 naø	You can pay me in grilled tendons two sticks as payment for tying these for you	points to the things being requested	qee5	Okay	[not relevant]	fulfilment	no	NA	NA	NA
Lao	INTCN_111204q_RCR_268625	INTCN_111204q_RCR	dang3 faj2 pììng4 mèè4 luuk4	Start the fire to grill these, Child	[not relevant]	tit2 la dêê4	The fire is already going	[can't tell]	rejection	NA	NA	NA	NA
Lao	INTCN_111204q_RCR_272381	INTCN_111204q_RCR	qee5 qaw3 phat1-lom2 maa2 paw1 (,) piing4 vaj2	Bring a fan to come and blow the grill	[not relevant]	[none]	NA	Goes and gets fan, brings to fire	fulfilment	no	NA	NA	NA
Lao	INTCN_111204q_RCR_316271	INTCN_111204q_RCR	qii1 naa4 (,) maa2 khaaj3 bat2 haj5 phen1 vaj2	Na, come here and sell them a phone card	[not relevant]	lak2 kaw4 hanø vaa3	You mean nr. 9?	Goes and fetches requested item	fulfilment	no	NA	NA	NA
Lao	INTCN_111204q_RCR_676291	INTCN_111204q_RCR	siap5 faj2 haj5 man2 hòòn4 duu2 luuk4	plug it (the kettle) in to make it hot	[not relevant]	[none]	NA	Goes and turns on electricity as asked	fulfilment	no	NA	NA	NA
Lao	INTCN_111204q_RCR_883751	INTCN_111204q_RCR	fot2 lèèw4 vaa3 nam4 naø	is the water boiling yet?	[can't tell]	[none]	NA	[can't tell]	other	NA	NA	NA	NA
Lao	INTCN_111204q_RCR_885141	INTCN_111204q_RCR	hòòn4 laø	Is it hot?	[can't tell]	[none]	NA	[not relevant]	other	NA	NA	NA	NA
Lao	INTCN_111204q_RCR_890111	INTCN_111204q_RCR	thêêk5 qan3 nan4qòòk5 kòòn1 dèè1 luuk4	Pour that stuff out first, child	[can't tell]	[none]	NA	pours the water as asked	fulfilment	no	NA	NA	NA
Lao	INTCN_111204q_RCR_895221	INTCN_111204q_RCR	qaw3 vaj4 haj5 mèè1 tuu4 (,) hêt1 haj5 laaw2 saa3	Leave it for your grandmother to do	[can't tell]	[none]	NA	desists as asked	fulfilment	no	NA	NA	NA
Lao	INTCN_111204q_RCR_1153531	INTCN_111204q_RCR	qaw3 qan3 nan4 paj3 laang4 mèè4 luuk4	take that thing and clean it, child	[can't tell]	[none]	NA	[can't tell]	other	NA	NA	NA	NA
Lao	INTCN_111204q_RCR_1222011	INTCN_111204q_RCR	qaw4 caw4 bòò1 daj4 khon2	Oh you didn't stir it (your coffee)	pointing at cup that she is telling B to stir	khon2 lèèw4 khòòj5 khon2 kheng1 nùng1	I stirred in half of it already	[can't tell]	rejection	NA	NA	yes	qee5
Lao	INTCN_111204q_RCR_1397381	INTCN_111204q_RCR	paj3, maa2 piing4 qiik5 saaw3 nòòj4	Come and grill some more of these, girl	[can't tell]	[none]	NA	Walks over to where she must do the grilling	fulfilment	no	NA	NA	NA
Lao	INTCN_111204q_RCR_1728371	INTCN_111204q_RCR	nam4 juu1 saj3 bòò3 nòq1	Where is some water?	walking to where she might find water	haaj1 qaw3 loot4 (,) nam4 juu1 saj3 kadaaj1	Pour some water wherever you can find some	[not relevant]	other	NA	NA	NA	NA
Lao	INTCN_111204x_RCR_48410	INTCN_111204x_RCR	qaw2 qaw2 - qaw3 (.) tat2	Take this, cut it	passes a knife to B	[none]	NA	takes knife	fulfilment	no	NA	NA	NA
Lao	INTCN_111204x_RCR_74370	INTCN_111204x_RCR	khòò3 makø-khaam3 som-som5 qan-nan4 (,) haj5 kin3 nèè1	please give me some of that sour tamarind to eat	[not relevant]	[none]	NA	[not relevant]	fulfilment	no	NA	NA	NA
Lao	INTCN_111204x_RCR_82781	INTCN_111204x_RCR	haj5 tuu4 niø kin3 nèè1	give some to this old person (=me) to eat	[not relevant]	[none]	NA	walks over and places the snack down near A	fulfilment	no	NA	NA	NA
Lao	INTCN_111204x_RCR_111031	INTCN_111204x_RCR	qaw3 jaang3 maa2 nii4 maa2	bring some rubber bands here	[not relevant]	[none]	NA	[can't tell]	other	NA	NA	NA	NA
Lao	INTCN_111204x_RCR_114131	INTCN_111204x_RCR	haa3 vaj2 jaang3 vaj2	look for some rubber bands	[can't tell]	[none]	NA	[can't tell]	other	NA	NA	NA	NA
Lao	INTCN_111204x_RCR_116633	INTCN_111204x_RCR	qaw3 maa2 kòòn1 mèq1 qaw3 maa2 kòòn1	give it here first, mother, give it here first	beckoning gesture of 'give it here'	[none]	NA	passes the requested item	fulfilment	no	NA	NA	NA
Lao	INTCN_111204x_RCR_139741	INTCN_111204x_RCR	hên3 bòò3	do you see it?	[not relevant]	bòò1 hên3	I can't see any	[can't tell]	other	NA	NA	NA	NA
Lao	INTCN_111204x_RCR_143913	INTCN_111204x_RCR	qaw3 naj2 tuu4 qan3 naj2 hùan2 phii4	Get some from the cupboard inside the house here	[not relevant]	[none]	NA	walks toward place where she is being asked to seek the item	fulfilment	no	NA	NA	NA
Lao	INTCN_111204x_RCR_153391	INTCN_111204x_RCR	qaw4 bang3 qaaj4	hey you're blocking your brother	[not relevant]	bang3 qiñang3 kòq2 qaaj4-nik1 laaw2 hên3 dòòk5	What am I blocking? Nick can see fine.	[not relevant]	rejection	NA	NA	NA	NA
Lao	INTCN_111204x_RCR_158891	INTCN_111204x_RCR	jaang3 juu1 kòòng4 tuu4 han5 (,) kaø mii2 dòòk5	there are some rubber bands under the cupboard there	[not relevant]	[none]	NA	[can't tell]	other	NA	NA	NA	NA
Lao	INTCN_111204x_RCR_165271	INTCN_111204x_RCR	tat2 kheng1 tat2 kheng1 toø nan4	cut it in half, cut it in half, that one	[not relevant]	[none]	NA	cuts the rattan as asked	fulfilment	no	NA	NA	NA
Lao	INTCN_111204x_RCR_171531	INTCN_111204x_RCR	nan5 toø-nan4	that one	[not relevant]	[none]	NA	cuts the rattan as asked	fulfilment	no	NA	NA	NA
Lao	INTCN_111204x_RCR_196441	INTCN_111204x_RCR	nithaa3 jaa1 paj3 kaj4 phen1	Nithaa don't go close to him	[not relevant]	[none]	NA	[not relevant]	other	NA	NA	NA	NA
Lao	INTCN_111204x_RCR_197581	INTCN_111204x_RCR	nithaa3 jaa1 paj3 kaj4 laaj3 nithaa3 qeej4	Nithaa don't go close to him, Nithaa	facial expression of displeasure at what B is doing	[none]	NA	[not relevant]	other	NA	NA	NA	NA
Lao	INTCN_111204x_RCR_206141	INTCN_111204x_RCR	qoo4 khanòòj5 khòò3 kin3 nèè1	Oh, can I eat some please	reaching for the thing she is requesting	[none]	NA	[not relevant]	other	NA	NA	NA	NA
Lao	INTCN_111204x_RCR_251591	INTCN_111204x_RCR	qaw3 maa2 phii4 naø qùaj4 nuj4 (,) siø qaw3 maa2 beng1 sùa4 khèèn3 ñaaw2	bring it here Nuy, I am going to look for a longsleeved shirt	[not relevant]	[none]	NA	walks to where the clothes are	fulfilment	no	NA	NA	NA
Lao	INTCN_111204x_RCR_274941	INTCN_111204x_RCR	(maø) baaj1 khaw5 duu2 (,) (.) met2 lèèw4 vaa3	I want to put some on some rice, is it finished?	[not relevant]	met2 laq1	It's finished	[not relevant]	rejection	NA	NA	NA	NA
Lao	INTCN_111204x_RCR_281781	INTCN_111204x_RCR	maa2 kin3 naø duu2 maa2	give some to me to eat	reaching for requested object	quj4	interjection of annoyance, resistance	gives requested item	fulfilment	no	NA	NA	NA
Lao	INTCN_111204x_RCR_296281	INTCN_111204x_RCR	qaw3 maa2 qaw3 maa2	give it here, give it here	reaching for requested object	mii2 khòò5 diaw3 nùng1	There's only one piece	[not relevant]	other	NA	NA	NA	NA
Lao	INTCN_111204x_RCR_318324	INTCN_111204x_RCR	nithaa3 paj3 sùù4 bat2 tholasap2 haj5 kuu3 nèè1	Nithaa, go and by a phone card for me	[can't tell]	[none]	NA	[not relevant]	fulfilment	no	NA	NA	NA
Lao	INTCN_111204x_RCR_330911	INTCN_111204x_RCR	bòòk5 man2 thaø mèè4	tell her	[not relevant]	lak2 kaw4	number 9	[not relevant]	fulfilment	no	NA	NA	NA
Lao	INTCN_111204x_RCR_342411	INTCN_111204x_RCR	paj3 sùù4 bat2 sìp-qêt2 phan2 haj5 nèè1 vaa1 niø (,) vaa lak1 kaw4 vaa1 niø	go and buy a card for 11,000, Tell them you want number nine	[not relevant]	[none]	NA	moves to get up and go to do the requested action	fulfilment	no	NA	NA	NA
Lao	INTCN_111204x_RCR_345591	INTCN_111204x_RCR	lak1 kaw4 vaa1 sii4	tell them you want number nine	[not relevant]	[none]	NA	gets up and go to do the requested action	fulfilment	no	NA	NA	NA
Lao	INTCN_111204x_RCR_438543	INTCN_111204x_RCR	qaw2 kiam3 (,) kêp2 khùang1 nan4 laø khùn4 paj3 loot4 haj5 qaaj4 naø	get ready, gather up the things to give to your brother	head point toward beneficiary	[none]	NA	[not relevant]	fulfilment	no	NA	NA	NA
Lao	INTCN_111204x_RCR_442683	INTCN_111204x_RCR	thong3 jaang3 naø phòq1 (,) qaw3 thong3 jaang3 kaw1 hanø maa2 saj1 hanø	plastic bags father, Bring some old plastic bags to put this in	head point toward item	[none]	NA	[not relevant]	fulfilment	no	NA	NA	NA
Lao	INTCN_111204x_RCR_445951	INTCN_111204x_RCR	phòq1 (.) thaang2 lang3 caw4 han5	father, behind you there	head point toward item	[none]	NA	[not relevant]	fulfilment	no	NA	NA	NA
Lao	INTCN_111204x_RCR_448331	INTCN_111204x_RCR	qaw2	here!	dumps rubbish down that needs to be cleaned up	[none]	NA	[not relevant]	other	NA	NA	NA	NA
Lao	INTCN_111204x_RCR_448941	INTCN_111204x_RCR	qaw3 (mòòt4) saj1 phòòm4	Put some 'mòòt4' in there too	[not relevant]	[none]	NA	[not relevant]	fulfilment	no	NA	NA	NA
Lao	INTCN_111204x_RCR_464901	INTCN_111204x_RCR	sùa4 phuø-ñaj-ñaj1 maa2 phun5 dêj2 daa3 - qaw3 nung1 nòòn2	bring a large sized shirt, for sleeping in	[not relevant]	[none]	NA	[not relevant]	other	NA	NA	NA	NA
Lao	INTCN_111204x_RCR_495541	INTCN_111204x_RCR	[none]	NA	points at requested item	bet2 lèèw4	It's finished	[not relevant]	rejection	NA	NA	NA	NA
Lao	INTCN_111204x_RCR_536221	INTCN_111204x_RCR	mùng2 kaø qaw3 haj5 mèè1 man2 (,) cap2 haj5 man2 tii4 daa3(,) haj5 man2 mit1 hanø naø vaj2	you give it to his mother, Give it to him Da, make him be quiet	[not relevant]	[none]	NA	walks away to carry out requested action	fulfilment	no	NA	NA	NA
Lao	INTCN_111204x_RCR_562401	INTCN_111204x_RCR	qaw2	Here!	places down item that needs to be wrapped	[none]	NA	[not relevant]	other	NA	NA	NA	NA
Lao	INTCN_111204x_RCR_749831	INTCN_111204x_RCR	qaw2 huak5 saj1 huak5 saj1	here, scoop it in here, scoop it in here	passes bowl into which B should put scraps	[none]	NA	starts picking up scraps and putting them in bowl	fulfilment	no	NA	NA	NA
Lao	INTCN_111202n_RCR_221201	INTCN_111202n_RCR	nang1 juu1 han5 saa3 kòòn1 (,) phen1 siø thaaj1 vidiqoo3 qaw3	stay sitting there, he's going to make a video recording	[not relevant]	[none]	NA	sits down in place requested	fulfilment	no	NA	NA	NA
Lao	INTCN_111202n_RCR_880670	INTCN_111202n_RCR	qeen4 saang1 maa2 baat5 niø	call the tradesmen here now	[not relevant]	saang1 saang1	Tradesmen! Tradesmen!	[not relevant]	fulfilment	no	NA	NA	NA
Lao	INTCN_111202n_RCR_881960	INTCN_111202n_RCR	saang1 saang1	Tradesmen! Tradesmen!	[not relevant]	[none]	NA	Come to eat as requested (minutes later)	fulfilment	no	NA	NA	NA
Lao	INTCN_111202n_RCR_883520	INTCN_111202n_RCR	qeen4 nèè1	call them	[not relevant]	[none]	NA	[not relevant]	other	NA	NA	NA	NA
Lao	INTCN_111202n_RCR_883520	INTCN_111202n_RCR	qeen4 nèè1 ( )	Call them	[not relevant]	khaw5 dee4	Food!	[not relevant]	fulfilment	no	NA	NA	NA
Lao	INTCN_111202n_RCR_886440	INTCN_111202n_RCR	khaw5 dee4	Food!	[not relevant]	[none]	NA	Come to eat as requested (minutes later)	fulfilment	no	NA	NA	NA
Lao	INTCN_111202n_RCR_892800	INTCN_111202n_RCR	qoo4 phoø-tuu4 pêê3 nan5 lèq1 (,) siang3 dang3 niø qaw2 (,) khùù2-khùù2 niø (.) hòòng4 beng1 duu2	Oh Grandpa Pêê, He has a loud voice, it is suitable, call them	[not relevant]	saang1 qeej4	Hey Tradesmen!	[not relevant]	fulfilment	no	NA	NA	NA
Lao	INTCN_111202n_RCR_897490	INTCN_111202n_RCR	saang1 qeej4	Tradesmen!	[not relevant]	[none]	NA	Come to eat as requested (minutes later)	fulfilment	no	NA	NA	NA
Lao	INTCN_111202n_RCR_912610	INTCN_111202n_RCR	maa2 dee4 maa2 dee4 long2 maa2 dee4	come here, come here, come down here!	[not relevant]	[none]	NA	Come to eat as requested (minutes later)	fulfilment	no	NA	NA	NA
Lao	INTCN_111202n_RCR_935360	INTCN_111202n_RCR	qaw2	Here!	sets thing down in direction of B for B to pick up	[none]	NA	picks up object and places in right spot	fulfilment	no	NA	NA	NA
Lao	INTCN_111202n_RCR_989020	INTCN_111202n_RCR	sòòng3 phaa2 nan4 song1 (,) khaw5 maa2 haa3 kan3	Those two tray tables, bring them in here together	[can't tell]	paj3 qaw3 maa2	Go get them	eye point to the trays	other	NA	NA	NA	NA
Lao	INTCN_111202n_RCR_990940	INTCN_111202n_RCR	paj3 qaw3 maa2	go and bring them here	eye point to the trays	[none]	NA	Goes and gets trays	fulfilment	no	NA	NA	NA
Lao	INTCN_111202n_RCR_1061490	INTCN_111202n_RCR	phii4 maa2 qaw3 phii4 naø (,) phaa2 nùng1 dee4	here, come and get this here, one (more) tray table	[can't tell]	[none]	NA	[can't tell]	other	NA	NA	NA	NA
Lao	INTCN_111202n_RCR_1063650	INTCN_111202n_RCR	ñang2 phaa2 nii4 khùn5 maa2 qeej4	still this tray table needs to come up	[can't tell]	[none]	NA	[can't tell]	other	NA	NA	NA	NA
Lao	INTCN_111202n_RCR_1065380	INTCN_111202n_RCR	qaw3 phaa2 nii4 qiik5 (.) ñang2 phaa2 nii4 qiik5	take this tray table, still this tray table	takes something off top of the tray that B has to pick up	[none]	NA	Walks over and picks up tray as asked	other	NA	NA	NA	NA
Lao	CONV_010714b_RCR_56712	CONV_010714b_RCR	juu1 saj3 qanø nam4 -makø-kiang4	Where are the oranges	Walking and reaching toward person who has requested item	[none]	NA	[can't tell]	other	NA	NA	NA	NA
Lao	CONV_010714b_RCR_58692	CONV_010714b_RCR	qaw3 makø-kiang4 maa2 haj5 hèèn5 nèè1	bring an orange for her to chew on	Walking and reaching toward person who has requested item	cok2 qaw3	reach in and take it	Stands still so A can take the requested item	other	NA	NA	NA	NA
Lao	CONV_010714b_RCR_61752	CONV_010714b_RCR	cok2 qaw3	reach in and take it	Stands still so A can take the requested item	[none]	NA	reaches into pocket and takes requested item	fulfilment	no	NA	NA	NA
Lao	CONV_010714b_RCR_73010	CONV_010714b_RCR	maa2 haj5 kin3 nèè1	bring some for me to eat	[not relevant]	suk2 kaø kin3 diaw3 niø	When it's cooked you can eat some	[can't tell]	rejection	NA	NA	NA	NA
Lao	CONV_020723b_RCR_117640	CONV_020723b_RCR	phòòn2 paj3 kêp2 qaw3 makø-khaam3 (,) maa2 dee4	Phone,go and get some tamarind and bring it here	[not relevant]	[none]	NA	[not relevant]	other	NA	NA	NA	NA
Lao	CONV_020723b_RCR_124360	CONV_020723b_RCR	paj2 paj3 diaw3 nii4 leej2 paj2	go, go now	[not relevant]	[none]	NA	[can't tell]	other	NA	NA	NA	NA
Lao	CONV_020723b_RCR_126590	CONV_020723b_RCR	tak2 paødèèk5 hêt1 viak4 lèèw4 laø cang1 paj3	scoop some jugged fish and do your work, and then go	[can't tell]	qee5 khiaw5 paj3 tak2 paødèèk5 paj3	Yeah, go and scoop some jugged fish	looks at addressee Khone	other	NA	NA	NA	NA
Lao	CONV_020723b_RCR_128540	CONV_020723b_RCR	qee5 khiaw5 paj3 tak2 paødèèk5 paj2	Yeah, go and scoop some jugged fish	[not relevant]	[none]	NA	Gets up to walk over to jugged fish to scoop some up	fulfilment	no	NA	NA	NA
Lao	CONV_020723b_RCR_175410	CONV_020723b_RCR	qêê1 (.) qaw3 saj1 thuaj5 mèè4 phòòn2	Oh, take it and put it in a bowl Phone	[can't tell]	[none]	NA	stands still	other	NA	NA	NA	NA
Lao	CONV_020723b_RCR_178450	CONV_020723b_RCR	pah2 paj3 qaw3 thuaj5 maa2 paj2, qaw3 thuaj5 maa2	go, go and get a bowl, go and get a bowl	[can't tell]	[none]	NA	Walks off in direction of where bowls are	fulfilment	no	NA	NA	NA
Lao	CONV_020723b_RCR_355660	CONV_020723b_RCR	qaw3 qanø nii4 paj3 thim5 phòòn2	take this and throw it away Phone	places object at feet of B	[none]	NA	picks up object to discard it	fulfilment	no	NA	NA	NA
Lao	CONV_020723b_RCR_357580	CONV_020723b_RCR	kêp2 paj3 bet2 hanø naø qanø-nan4 naø (,) qùaj4 siø kuat5	clear it all away, I am going to sweep up	points to what needs to be cleared up	[none]	NA	gathers up rubbish from floor to discard	fulfilment	no	NA	NA	NA
Lao	CONV_020723b_RCR_361310	CONV_020723b_RCR	faa3 tup2 nam4 dêê3 san4 naø (,) paj3 sòòk4 haa3 niø	what about the cap to this water bottle, go and look for it	[not relevant]	[none]	NA	[not relevant]	other	NA	NA	NA	NA
Lao	CONV_020723b_RCR_378600	CONV_020723b_RCR	qaw3 naj2 man2 thim5 nèè1 duang3	throw away the seeds Douang	[not relevant]	haa2	Huh?	[not relevant]	other	NA	NA	NA	NA
Lao	CONV_020723b_RCR_381920	CONV_020723b_RCR	qaw3 naj2 man2 thim5 nèè1	throw away the seeds	[not relevant]	thim5 (laø dêø)	I already threw them out	[not relevant]	rejection	NA	NA	NA	NA
Lao	CONV_020723b_RCR_420200	CONV_020723b_RCR	hêt1 tòòn1 nòjø-nòòj4 nèè1	cut it into very small pieces	[not relevant]	tòòn1 ñaj1 sam1 daj3 pên3 tòòn1 nòòj4	How big is 'small'?	[not relevant]	fulfilment	no	NA	NA	NA
Lao	CONV_020723b_RCR_705496	CONV_020723b_RCR	saj1 makø-phêt1 lajø-laaj3 dee4 (,) (3.5) (,) nòq1 (.) man2 cùng1 sèèp4	put lots of chili into it - Then it will be delicious	[not relevant]	qee5	OK	Puts in the chilis as requested	fulfilment	no	NA	NA	NA
Lao	CONV_020723b_RCR_934480	CONV_020723b_RCR	saj1 lajø-laaj3 pèèng3 nua2	put a lot in, MSG	[not relevant]	[none]	NA	[can't tell]	other	NA	NA	NA	NA
Lao	CONV_020723b_RCR_936440	CONV_020723b_RCR	qaw3 namø-paa3 maa2 dèè1 duang3	bring some fish sauce please Douang	[can't tell]	[none]	NA	[not relevant]	other	NA	NA	NA	NA
Lao	CONV_020723b_RCR_937500	CONV_020723b_RCR	saj1 namø-paa3 saj1 kèèng3 nòò1-maj4 nèè1	put some fish sauce in the bamboo shoot curry	[can't tell]	nam4-paa3 juu1 saj3	Where's the fish sauce?	[can't tell]	other	NA	NA	NA	NA
Lao	CONV_020723b_RCR_938560	CONV_020723b_RCR	nam4-paa3 juu1 saj3	Where's the fish sauce?	[can't tell]	ndêê4 thaang2 lang3 qaaj4 qòt2 hanø dêê4	There, it's behind Ot	[can't tell]	other	NA	NA	NA	NA
Lao	CONV_020723b_RCR_939560	CONV_020723b_RCR	ndêê4 thaang2 lang3 qaaj4 qòt2 hanø dêê4	There, it's behind Ot	[can't tell]	[none]	NA	Reaches to the said location and grabs sauce and passes it	fulfilment	no	NA	NA	NA
Lao	CONV_020723b_RCR_944240	CONV_020723b_RCR	nam4 saqiw3 han5 tiø	That's Soy Sauce isn't it?	[can't tell]	[none]	NA	Puts soy sauce back, picks up fish sauce and passes it	fulfilment	no	NA	NA	NA
Lao	CONV_020723b_RCR_967000	CONV_020723b_RCR	miit4 dêê3 phòq1	The knife dad?	[can't tell]	[none]	NA	[not relevant]	other	NA	NA	NA	NA
Lao	CONV_020723b_RCR_967300	CONV_020723b_RCR	miit4 dêê3 phòq1	The knife dad?	[can't tell]	[none]	NA	[not relevant]	other	NA	NA	NA	NA
Lao	CONV_020723b_RCR_970010	CONV_020723b_RCR	phòò1 miit4 thaang2 lang3 caw4 mii4 bòò3	Dad is the knife behind you?	[can't tell]	nii4 nii4	Here, here,	Reaches behind to look for the knife, finds it, passes it towards A	fulfilment	no	NA	NA	NA
Lao	CONV_020723b_RCR_974650	CONV_020723b_RCR	qaw3 maa2 haj5 haw2 phòòm4	Give it to me too	[can't tell]	nii4 qaw2	here, take it	passing it; A takes it	fulfilment	no	NA	NA	NA
Lao	CONV_020723b_RCR_978180	CONV_020723b_RCR	qaw3 maa2 nii4	Give it here	[can't tell]	miit4 fak1 makø-hung1 haw2 niø	This is my knife for cutting papaya	[can't tell]	other	NA	NA	NA	NA
Lao	CONV_020723b_RCR_978740	CONV_020723b_RCR	qaw3 maak5-hung1 qaw3 maa2 mèè4	Give me the papaya	[can't tell]	qaw2	Here, take it	passing the papaya to A	fulfilment	no	NA	NA	NA
Lao	CONV_020723b_RCR_983800	CONV_020723b_RCR	qaw2	Here, take it	holding out the papaya to B	[none]	NA	takes the bowl	fulfilment	no	NA	NA	NA
Lao	CONV_020723b_RCR_1158250	CONV_020723b_RCR	qòt2 taaj3 mot1 khaw5 qilii3 nòq1	Ot, oh no this is really full of ants isn't it	placing the thing that is dirty and needs to discarded and replaced	qee5	Yeah	reaches to take the problem thing	fulfilment	no	NA	NA	NA
Lao	CONV_020723b_RCR_1160980	CONV_020723b_RCR	qaw3 maa2 maj1 (.) qòt2 qaw3 maa2 maj1 mot1	bring a new one to replace it Ot, bring a new one, the ants	[not relevant]	bòò1 kin3	Don't eat it	picks it up and discards it	fulfilment	no	NA	NA	NA
Lao	CONV_020723b_RCR_1162880	CONV_020723b_RCR	qaw3 paj3 tang4 vaj4 hanø naø (,) nùng1 khaw5 naø	Take them and put them away, the steamed rice packets	[not relevant]	[none]	NA	[can't tell]	fulfilment	no	NA	NA	NA
Lao	CONV_020723b_RCR_1225580	CONV_020723b_RCR	qaw3 saat5 maa2 puu3 duu2 hanø qaaj4 qòt2	Lay down a reed mat Ot	[not relevant]	[none]	NA	[not relevant]	other	NA	NA	NA	NA
Lao	CONV_020723b_RCR_1229020	CONV_020723b_RCR	qaaj4-qòt2 caw4 qaw3 saat5 maa2 puu3 haj5 (,) khòòj5 nèè1	Ot, you lay down a reed mat for me please	[not relevant]	[none]	NA	[not relevant]	other	NA	NA	NA	NA
Lao	INTCN_111201k_RCR_318901	INTCN_111201k_RCR	qaw2 phòò1 (maa2 phii4) maa2 kèèq2	Dad, take these tamarinds and peel them	[can't tell]	[none]	NA	sits up to grab the tamarinds to peel them	fulfilment	no	NA	NA	NA
Lao	INTCN_111201k_RCR_320670	INTCN_111201k_RCR	bòò1 daj4 sùù4 makø-kiang4 nòjø-nòòj4 maa2 vaa3	Did you not buy any small oranges?	[not relevant]	bòò1	No	[can't tell]	rejection	NA	NA	NA	NA
Lao	INTCN_111201k_RCR_325270	INTCN_111201k_RCR	paj3 qaw3 phaa2 khaw5 maa duu2 hanø naø	Go and get a tray table	[not relevant]	nithaa3 qaw3 phaa2 khaw5 maa2 haj5 (,) phòø-tuu4 vaj2	Nitha, go and get a tray table for your grandfather	[not relevant]	other	NA	NA	NA	NA
Lao	INTCN_111201k_RCR_327211	INTCN_111201k_RCR	nithaa3 qaw3 phaa2 khaw5 maa2 haj5 (,) phòø-tuu4 vaj2	Nitha, go and get a tray table for your grandfather	[not relevant]	[none]	NA	gets up to to and get the tray table	fulfilment	no	NA	NA	NA
Lao	INTCN_111201k_RCR_334891	INTCN_111201k_RCR	khaw3 hêt1 cang1 daj3 khaw3 kèè4 (,) cang1 daj3 bààt5 niø qaw2	How do they get this open?	[not relevant]	kèè4 bòø daj4 kaø bòò1 tòòng4 kin3	If you can't open it, you needn't eat any	[can't tell]	other	NA	NA	NA	NA
Lao	INTCN_111201k_RCR_343251	INTCN_111201k_RCR	phaa2 khaw5 lêk1 hanø naø luuk4	The steel tray table, child	[not relevant]	[none]	NA	outside the room, eventually returns with the tray table as requested	fulfilment	no	NA	NA	NA
Lao	INTCN_111201k_RCR_350521	INTCN_111201k_RCR	kèè4 duu2	Open this	passes the bag to B for her to open it	[none]	NA	takes bag and begins to open it	fulfilment	no	NA	NA	NA
Lao	INTCN_111201k_RCR_376561	INTCN_111201k_RCR	pong3 long2 pong3 long2 pong3 long2	Put it down put it down put it down	[not relevant]	[none]	NA	puts the tray table down	fulfilment	no	NA	NA	NA
Lao	INTCN_111201k_RCR_421381	INTCN_111201k_RCR	qaw3 maa2 haj5 kin3 nèè1 han5	Give me some to eat	[not relevant]	[none]	NA	passes some tamarind to her for her to eat	fulfilment	no	NA	NA	NA
Lao	INTCN_111201k_RCR_620091	INTCN_111201k_RCR	qaw3 maa2 (.) qaw3 maa2 nii4	Bring some here	[not relevant]	[none]	NA	brings the sweets to eat	fulfilment	no	NA	NA	NA
Lao	INTCN_111201k_RCR_629841	INTCN_111201k_RCR	qaw3 mèè4 hap1 tholasap1 naø phòò1	Oh, answer the phone Dad	[can't tell]	[none]	NA	turns to pick up the phone, answers the phone	fulfilment	no	NA	NA	NA
Lao	INTCN_111201k_RCR_840421	INTCN_111201k_RCR	paj3 qaw3 sùa1 long2 maa2 puu3 (,) haj5 nik1 ñaaw2	Go and get a mattress and lay it for Nick	[not relevant]	ñang2 (mii2) vêê2laa2 ñang2 bòò1 daj4 nòòn2	There's still time, he's not going to sleep yet	[not relevant]	rejection	NA	NA	NA	NA
Lao	INTCN_111201k_RCR_845791	INTCN_111201k_RCR	puu3 vaj4 kaang3 mung4 vaj4 jaak5 (,) nòòn2 kaø nòòn2 loot4 tua4	Lay it and set up a mattress, then he can sleep whenever he wants to	[not relevant]	[none]	NA	[not relevant]	other	NA	NA	NA	NA
Lao	INTCN_111201k_RCR_853751	INTCN_111201k_RCR	qaw3 tèè1 sùa1 maa2 vaj4 hanø ñaaw2 (,) bòò1 tòòng4 faaw4 kaang3 mung4	Bring just a mattress Ñaaw, you don't have to set up a mosquito net	[not relevant]	[none]	NA	[not relevant]	other	NA	NA	NA	NA
Lao	INTCN_111201k_RCR_981341	INTCN_111201k_RCR	qaw3 nam4 hot2 nòq1 dee4 ñaaw2	Throw water on them Ñaaw	[not relevant]	[none]	NA	[not relevant]	other	NA	NA	NA	NA
Lao	INTCN_111201k_RCR_1055591	INTCN_111201k_RCR	caw4 bòò1 kin3 qiik5 khanom3 hanø naø	Aren't you going to eat more of these sweets?	points at requested item	vaj4 mù-qùùn1	Keep them for tomorrow	[not relevant]	rejection	NA	NA	NA	NA
Murrinhpatha	20070728JBvid01c_2643a	20070728JBvid01c	kura.	water	((holds empty cup to be filled in front of B and uses it to point to C. There is also lip pointing towards C. A places cup on ground.))	(0.3) Lizabeth	(0.3) Elizabeth	((moves towards picking up the cup))	fulfilment	no	NA	NA	NA
Murrinhpatha	20070728JBvid01c_2643b	20070728JBvid01c	kura.	water	((holds empty cup to be filled in front of C and uses it to point to B. There is also lip pointing towards B.))	kuraka bere marranu	Water [is] finished. New [water is required].	((no display of uptake))	rejection	NA	NA	NA	NA
Murrinhpatha	20070728JBvid01c_7441	20070728JBvid01c	Lizabeth	Elizabeth	((holds out cup to be filled))	kuraka bere marranu	Water [is] finished. New [water is required].	((no display of uptake))	rejection	NA	NA	NA	NA
Murrinhpatha	20070728JBvid01c_8271	20070728JBvid01c	kuraka bere marranu	Water [is] finished. New [water is required].	[not relevant]	kurawathu.	water hither.	((continues holding out cup))	other	NA	NA	NA	NA
Murrinhpatha	20070728JBvid01c_10378	20070728JBvid01c	kurawathu.	water hither.	((continues holding out cup))	(nandji ngu..xxx) ((mumbled))	((mumbled))	((no display of uptake))	other	NA	NA	NA	NA
Murrinhpatha	20070728JBvid01c_12393	20070728JBvid01c	(nangayit kurawa mampirra)	(Hold this for me. I did [give] water to them.)	((Uses cup to point to Getrude))	Makuraya karrim	there is no water [here].	((holds up empty bottle to show))	rejection	NA	NA	NA	NA
Murrinhpatha	1428020070728JBvid01c_14280	1428020070728JBvid01c	Makuraya karrim	there is no water [here].	((holds up empty bottle to show))	[none]	NA	((gets up to get water))	fulfilment	no	NA	NA	NA
Murrinhpatha	20070728JBvid01c_16770	20070728JBvid01c	nangayit kura tjinyewurl	Take this for me and bring us some water.	((holds out empty bottle))	nganinan'gudhaygurduknukunngime	I might bring some back for you to drink [breastfeed].	((after getting up and walking behind two other women, B takes the bottle from A and goes to fill it.))	fulfilment	no	NA	NA	NA
Murrinhpatha	20070728JBvid01c_24305	20070728JBvid01c	nangayit nangayitwarda	Hold this for me in my absence, hold this for me now in my absence.	((holds out her larrwa for Lucy to take))	[none]	NA	((gazes up at A))	fulfilment	no	NA	NA	NA
Murrinhpatha	20070728JBvid01c_26403	20070728JBvid01c	karra nangayitmana tjim kayyu	Goodness, hold it for me in my absence while you are sitting there.	((holds out her larrwa for Lucy to take))	[none]	NA	((takes larrwa))	fulfilment	no	NA	NA	NA
Murrinhpatha	20070728JBvid01c_88510	20070728JBvid01c	thunggu pepengime	my lighter is near [your] foot.	[not relevant]	[none]	NA	((passes lighter to Phyllis))	fulfilment	no	NA	NA	NA
Murrinhpatha	20070728JBvid01c_489895a	20070728JBvid01c	Excuse me ladies do you have a:; (0.3) [B: Aa?] (.) thunggu?	Excuse me ladies do you have a:; (0.8) thunggu?	[can't tell]	Aa?	Huh? ((Elizabeth))	((turns to face A))	other	NA	NA	NA	NA
Murrinhpatha	20070728JBvid01c_489895b	20070728JBvid01c	Excuse me ladies do you have a:; (0.8) [thunggu?]	Excuse me ladies do you have a:; (0.8) thunggu?	[can't tell]	[Aa?]	Huh? ((Lucy))	((turns to face A))	other	NA	NA	NA	NA
Murrinhpatha	20070728JBvid01c_489895c	20070728JBvid01c	Excuse me ladies do you have a:; (0.8) thunggu?	Excuse me ladies do you have a:; (0.8) thunggu?	[can't tell]	[none]	((Phyllis))	((Gazes up at A, raises hand))	fulfilment	no	NA	NA	NA
Murrinhpatha	20070728JBvid01c_489895d	20070728JBvid01c	Excuse me ladies do you have a:; (0.8) thunggu?	Excuse me ladies do you have a:; (0.8) thunggu?	[can't tell]	lighter.	lighter. ((Gertrude))	((points first at lighter then at Phyllis))	other	NA	NA	NA	NA
Murrinhpatha	20070728JBvid01c_492830	20070728JBvid01c	lighter.	lighter	((points first at lighter then at Phyllis))	[none]	NA	((B gets up, passes the lighter to C))	fulfilment	no	NA	NA	NA
Murrinhpatha	20070728JBvid01c_493360	20070728JBvid01c	=thunggu thunggu thunggu thunggu;	lighter lighter lighter lighter	((points to Phyllis then thumb points behind her to Mike))	[none]	NA	((B gets up, passes the lighter to C))	fulfilment	no	NA	NA	NA
Murrinhpatha	20090707JBvid04_981501	20090707JBvid04	mi panguwathungadha pirranga nga (0.2) dungapak. (.) nakurl ngay ngulatjnu; (0.9) panguwarda̲rranu ngarra da̲;	Hey, put the sandwitch up there for me. I'll eat it later later on (0.9) back there at home.	((holds out arm and points with sandwich at bench))	[none]	NA	((after putting her cup and orange on the bench, B turns to get sandwich, places sandwich on bench))	fulfilment	no	NA	NA	NA
Murrinhpatha	20090707JBvid04_1001840	20090707JBvid04	kura ti deyathu Yerrin;	Yerrtjin bring some more tea	[not relevant]	[none]	NA	((after 15 seconds B walks back into the room and places a cup of tea on the ground))	fulfilment	no	NA	NA	NA
Murrinhpatha	20090707JBvid04_1017070	20090707JBvid04	thangkarda warra (0.3) nadhadini;	Have a look to see where he went.	[not relevant]	[none]	NA	[not relevant]	other	NA	NA	NA	NA
Murrinhpatha	20090707JBvid04_1020333	20090707JBvid04	Yerrtjin thamamani ngawu; ((click))	Hey, Yerrtjin try doing like [this]. ((click)).	[not relevant]	[none]	NA	[not relevant]	other	NA	NA	NA	NA
Murrinhpatha	20090707JBvid04_1038920	20090707JBvid04	ku marlarluya thama;	Do the marlarluya (a hairy caveman spirit).	[not relevant]	[none]	NA	[not relevant]	other	NA	NA	NA	NA
Murrinhpatha	20090707JBvid04_1280630	20090707JBvid04	tharramani;	Can [you bring them] forwards./ Try to [bring them] forwards.	((raises outstretched arm))	[none]	NA	((walks towards A and passes glasses to A))	fulfilment	no	NA	NA	NA
Murrinhpatha	20090707JBvid04_1281890	20090707JBvid04	nandjiyethuwa	[Bring] the things hither.	((holds outstretched arm to receive))	[not relevant]	NA	((passes glasses to Carmelita))	fulfilment	no	NA	NA	NA
Murrinhpatha	20091121JBvid03_453500	20091121JBvid03	thama; (.) thurdinginthayitjwarraya	go on, you two tell us a story.	[not relevant]	Aa?	Huh?	[not relevant]	other	NA	NA	NA	NA
Murrinhpatha	20091121JBvid03_456170	20091121JBvid03	Murriny thaninginthawarra;	you two tell stories.	[not relevant]	ngan'gunginthaka berenguny ngamngintharikerdek;	we two have finished.	[not relevant]	rejection	NA	NA	NA	NA
Murrinhpatha	20091121JBvid03_502820a	20091121JBvid03	thama;	speak!	((gazes at B))	[none]	NA	[not relevant]	other	NA	NA	NA	NA
Murrinhpatha	20091121JBvid03_502820b	20091121JBvid03	nyinyiwan'gu.	you too.	((gazes at B))	(indiscernible, perhaps nanggal, 'who?')	(indiscernible, perhaps nanggal, 'who?')	((Drinking tea, she averts Phyllis's gaze))	other	NA	NA	NA	NA
Murrinhpatha	20091121JBvid03_905861	20091121JBvid03	Ya mi nangamutkathuya;	Ah, give me some vegetable class stuff	((Reaches outstretched arm to B)	[none]	NA	((4.7 seconds later, B passes conical smoking pipe to A))	fulfilment	no	NA	NA	NA
Murrinhpatha	20100814_JB_video_03_2900450	20100814_JB_video_03	mamba tju katwa	Alright [where are/give me] the cards.	[not relevant]	Aa?	Huh?	((turns to make herself more audible to B who is sitting beind A))	other	NA	NA	NA	NA
Murrinhpatha	20100814_JB_video_03_2934345	20100814_JB_video_03	nganggawarda ngawu (0.7) thurdithutwangime	over there, hey (0.7) let's go down [there].	((head point))	Ya ngawu kanyiya	um [what about] here, hey.	((points in different direction))	other	NA	NA	NA	NA
Murrinhpatha	20100827_JB_video_02_682170	20100827_JB_video_02	Cisco murrinyyu ka puy	Cisco, go on, keep talking	[not relevant]	((after 2.3 seconds)) pirra elbum pumarranuname marra ngarra elbum pumawathanu neki	((after 2.3 seconds)) we (can) tell them we'll make an elbum	[not relevant]	fulfilment	no	NA	NA	NA
Murrinhpatha	20100827_JB_video_02_727340	20100827_JB_video_02	[none]	NA	((holds hand open))	[none]	NA	((throws lighter to A))	fulfilment	no	NA	NA	NA
Murrinhpatha	20100827_JB_video_02_737776	20100827_JB_video_02	tsh tsh tsh	tsh tsh tsh	((head shake + holds hand open))	[none]	NA	((throws tobacco to A))	fulfilment	no	NA	NA	NA
Murrinhpatha	20100827_JB_video_02_1081560	20100827_JB_video_02	Ya kuguk	Ah wait!	((holds up palm of hand))	[none]	NA	((desists from speaking))	fulfilment	no	NA	NA	NA
Murrinhpatha	20100827_JB_video_02_1155530	20100827_JB_video_02	nandjika bere ngumangkanwanimenu- (0.7) mere le pathamani nangkanwarda	we have to turn it off now (0.7) I don't feel good about it, turn it off.	((Turns to gaze at B))	[none]	NA	((gazes at video camera))	fulfilment	no	NA	NA	NA
Murrinhpatha	20100827_JB_video_1163660	20100827_JB_video	nanggan (0.5) na (xxx kuguk)	Turn it off. Right?, (hang on a minute)	((gazes at B))	[none]	NA	[not relevant]	other	NA	NA	NA	NA
Murrinhpatha	20110730_JB_video_GYHM100_04_236680	20110730_JB_video_GYHM100_04	ngarra mi thawuy	where is some chewing tobacco	((gazes at B))	mi thawuyka tjimngemardamardaka Yilimu damatha mi wun'guma mi thawuy yulirn kandjinkadhukwurran	as for chewing tobacco, you wait for Yilimu, she's got both chewing tobacco and ashes.	[not relevant]	other	NA	NA	NA	NA
Murrinhpatha	20110730_JB_video_GYHM100_04_258980	20110730_JB_video_GYHM100_04	Awu kuka mere nawey- mere dangiweywaytji kuka tjirrangiwertirt weyida	Oh, don't sto- don't stop keep going trying to search for lice. (ku mira)	((gazes at B))	[none]	NA	((continues looking for lice))	fulfilment	no	NA	NA	NA
Murrinhpatha	20110730_JB_video_GYHM100_04_264810	20110730_JB_video_GYHM100_04	Awu ku nakurrkya	No you scratch [my head].	[not relevant]	[none]	NA	((continues looking for lice))	fulfilment	no	NA	NA	NA
Murrinhpatha	20110730_JB_video_GYHM100_04_266520	20110730_JB_video_GYHM100_04	karrpkarrp nange ku kalele nganaka	you scratch her [head, so you find] the mother louse, you know.	[not relevant]	[none]	NA	((continues looking for lice))	fulfilment	no	NA	NA	NA
Murrinhpatha	20110730_JB_video_GYHM100_04_341510	20110730_JB_video_GYHM100_04	Yawu kardu thurduriyitjmani kagawu	Hey can you come here and explain [to her] ((put her straight)).	[not relevant]	[none]	NA	[not relevant]	other	NA	NA	NA	NA
Murrinhpatha	20110730_JB_video_GYHM100_04_344960	20110730_JB_video_GYHM100_04	thurrumaniyethu	come here!	[not relevant]	nanggal	who	[not relevant]	other	NA	NA	NA	NA
Murrinhpatha	20110730_JB_video_GYHM100_04_372030	20110730_JB_video_GYHM100_04	ku thaliya	LongBUMs!!	[not relevant]	Awu ngatinwa	No, they're still raw.	((turns to look in bag))	rejection	NA	NA	NA	NA
Murrinhpatha	20110730_JB_video_GYHM100_04_376640	20110730_JB_video_GYHM100_04	dangartewarda	I want some.	[not relevant]	ngatinya panguwardarra nginatjinu	they're raw, I'll cook them later back home.	((gazes into bag))	rejection	NA	NA	NA	NA
Murrinhpatha	20110730_JB_video_GYHM100_04_385680	20110730_JB_video_GYHM100_04	.h nginarr kura ti yawu	Hey [daughter]-in-law, get some tea	((gazes at B))	[none]	NA	[not relevant]	other	NA	NA	NA	NA
Murrinhpatha	20110730_JB_video_GYHM100_04_397505	20110730_JB_video_GYHM100_04	nadharrkirrk nadharrkirrk	tie it up, tie it up	[not relevant]	[not relevant]	NA	[not relevant]	other	NA	NA	NA	NA
Murrinhpatha	20110730_JB_video_GYHM100_04_411750a	20110730_JB_video_GYHM100_04	mamba nandji nange nandji wuyl wuyl nyik (0.2) Da nyik nange	Tell her about the oil [tey found] at Timber Camp (Nyik). At Nyik, tell her!	((taps B on shoulder, as a next speaker selection device))	Mm	Mm	((turns to face C))	fulfilment	no	NA	NA	NA
Murrinhpatha	20110730_JB_video_GYHM100_04_411750b	20110730_JB_video_GYHM100_04	mamba nandji nange nandji wuyl wuyl nyik (0.2) Da nyik nange	Tell her about the oil [tey found] at Timber Camp (Nyik). At Nyik, tell her!	[not relevant]	Mama	Mum ((a summons which is followed by a telling))	[not relevant]	fulfilment	no	NA	NA	NA
Murrinhpatha	20110730_JB_video_GYHM100_04_835610	20110730_JB_video_GYHM100_04	mika dadhawibu	light the cigarette	((gazes at cigarette in B's hand))	[none]	NA	((moves the cigarette towards her mouth so as to light it))	fulfilment	no	NA	NA	NA
Murrinhpatha	20110730_JB_video_GYHM100_04_837660	20110730_JB_video_GYHM100_04	thurdungewingadha ngatheyida one blow pamanu	light the cigarette for her, she wants a puff.	[not relevant]	[none]	NA	((puts the cigarette to her mouth and lights it))	fulfilment	no	NA	NA	NA
Murrinhpatha	20110730_JB_video_GYHM100_04_848100	20110730_JB_video_GYHM100_04	purdiwinuwarda	she wants to smoke	[can't tell]	Yawu thadharrpu ngawu kardu ngaynukun	Hey you ask the [brother] of mine.	((points to her classificatory brother standing nearby))	other	NA	NA	NA	NA
Murrinhpatha	20110730_JB_video_GYHM100_04_849580	20110730_JB_video_GYHM100_04	Yawu thadharrpu ngawu kardu ngaynukun	Hey you ask the [brother] of mine.	((points to her classificatory brother standing nearby))	[none]	NA	((gazes at the brother))	fulfilment	no	NA	NA	NA
Murrinhpatha	20110730_JB_video_GYHM100_04_852520	20110730_JB_video_GYHM100_04	Kembutj thadharrpu	ask Kembutj [for permission]	[can't tell]	[none]	NA	((gazes at the brother))	fulfilment	no	NA	NA	NA
Murrinhpatha	20110730_JB_video_GYHM100_04_852900	20110730_JB_video_GYHM100_04	mama thadharrpu	Ask him mum.	((points to her classificatory brother standing nearby))	[none]	NA	((gazes at the brother))	fulfilment	no	NA	NA	NA
Murrinhpatha	20110730_JB_video_GYHM100_04_854470	20110730_JB_video_GYHM100_04	ngathan narna	you talk to that brother [of mine].	((gazes at classificatory brother))	[none]	NA	((turns back to face A))	other	NA	NA	NA	NA
Murrinhpatha	20110730_JB_video_GYHM100_04_855010	20110730_JB_video_GYHM100_04	Kembutj narna	ask Kembutj	[can't tell]	[none]	NA	[not relevant]	other	NA	NA	NA	NA
Murrinhpatha	20110824_JB_video_GYHM100_02_1214705	20110824_JB_video_GYHM100_02	dadhawibuwathu	light the cigarette [for me]	((holds out unlit cigarette for B to take))	dadhawibu	light the cigarette	((averts gaze, doesn't take the cigarette))	other	NA	NA	NA	NA
Murrinhpatha	20110824_JB_video_GYHM100_02_1217105	20110824_JB_video_GYHM100_02	dadhawibu	light the cigarette	[not relevant]	ngay mere ngarra ngiku	I can't walk	[not relevant]	rejection	NA	NA	NA	NA
Murrinhpatha	20110824_JB_video_GYHM100_02_1220205	20110824_JB_video_GYHM100_02	tjewirndurtya	get up	((gazes at B))	Daniel dadhawibu	Daniel light the cigarette	((turns to C))	other	NA	NA	NA	NA
Murrinhpatha	20110824_JB_video_GYHM100_02_1221955	20110824_JB_video_GYHM100_02	Daniel dadhawibu	Daniel light the cigarette	((turns to face B))	thanggu	what	[not relevant]	other	NA	NA	NA	NA
Murrinhpatha	20110824_JB_video_GYHM100_02_1225585	20110824_JB_video_GYHM100_02	[none]	NA	((wiggles fingers))	[none]	NA	((passes cigarette to B))	fulfilment	no	NA	NA	NA
Murrinhpatha	20110824_JB_video_GYHM100_02_1376221	20110824_JB_video_GYHM100_02	palyirr da warda kanyiyu. Da nanggawadha	this hill here, say its name	((head points to top of hill))	Bape	Bape	[not relevant]	fulfilment	no	NA	NA	NA
Murrinhpatha	20110824_JB_video_GYHM100_02_1382480	20110824_JB_video_GYHM100_02	murriny dungengeng	speak louder	[not relevant]	palyirr Thuykem	The hill Thuykem	[not relevant]	fulfilment	yes	yu da palyirr nyinda kanyi. 'yeah, that's the hill here'	no	NA
Murrinhpatha	20110824_JB_video_GYHM100_02_1886635	20110824_JB_video_GYHM100_02	(paw)athathu	(that thing) hither	((gazes to people on his left, not sure who to))	[none]	NA	[not relevant]	other	NA	NA	NA	NA
Murrinhpatha	20110824_JB_video_GYHM100_02_1888400	20110824_JB_video_GYHM100_02	mi bijtkitkathu	give me a biscuit.	((touches B's leg then points))	[none]	NA	[not relevant]	other	NA	NA	NA	NA
Murrinhpatha	20110824_JB_video_GYHM100_02_2067055	20110824_JB_video_GYHM100_02	kura patha dannyemardapakneme.	put some water in it for us.	[not relevant]	[none]	NA	[not relevant]	other	NA	NA	NA	NA
Murrinhpatha	20110828_JB_video_GYHM100_02_1161521	20110828_JB_video_GYHM100_02	ku lala (0.4) nimanangu kemkawatjkanam ma	black and white cockroach (0.4) nimanangu it's burning, come on!	((points with hand with beckoning motion))	[none]	NA	((turns to look))	other	NA	NA	NA	NA
Murrinhpatha	20110828_JB_video_GYHM100_02_1167470	20110828_JB_video_GYHM100_02	kanyethu ngatjparrwanguya	[bring it] this way, away from [the fire].	[not relevant]	[none]	NA	[not relevant]	other	NA	NA	NA	NA
Murrinhpatha	20110828_JB_video_GYHM100_02_1170345	20110828_JB_video_GYHM100_02	ku panguwardangu ngarra parnu	put the ku that way, where the grass is.	[not relevant]	[none]	NA	[not relevant]	fulfilment	no	NA	NA	NA
Murrinhpatha	20110828_JB_video_GYHM100_02_1173420	20110828_JB_video_GYHM100_02	kanyingu thunukunu	you throw it this way	((waves left hand away from herself))	nganggawangu thunutji (1.0) ngarra kawu nga!	you go away (1.0) to MoMo, Hey!	((flicks away the cockroach onto the sand, then reaches with stick and picks up the cockroach on the stick.))	fulfilment	no	NA	NA	NA
Murrinhpatha	20110828_JB_video_GYHM100_02_1180205	20110828_JB_video_GYHM100_02	mbha	hey	((passes stickwith cockroach on it to B))	[none]	NA	((takes the stick and puts the cockroach onto the grass behind her.))	fulfilment	no	NA	NA	NA
Murrinhpatha	20110828_JB_video_GYHM100_02_1181720	20110828_JB_video_GYHM100_02	xxxxangu thurduthuk	Throw it towards the xxx	((chin points behind her))	[none]	NA	((takes the stick and puts the cockroach onto the grass behind her.))	fulfilment	no	NA	NA	NA
Murrinhpatha	20110828_JB_video_GYHM100_03_423135	20110828_JB_video_GYHM100_03	kura burrburr damatha	[put] cold water	((points at billycan))	[none]	NA	[not relevant]	other	NA	NA	NA	NA
Murrinhpatha	20110828_JB_video_GYHM100_03_427300	20110828_JB_video_GYHM100_03	Ngarra kurayu	where's the water	[not relevant]	kuguk marrawangu	wait it's coming	[not relevant]	fulfilment	no	NA	NA	NA
Murrinhpatha	20110828_JB_video_GYHM100_03_427300	20110828_JB_video_GYHM100_03	wurrandum dangatha	it is still steaming	((points at billycan))	ngayka tjuga ngama kanyiwardangu	I'm putting sugar in here now	((pours sugar into cup))	rejection	NA	NA	NA	NA
Murrinhpatha	20110828_JB_video_GYHM100_03_443000	20110828_JB_video_GYHM100_03	munak kura pathadhatjpirr nanyenggarnu	sister, mix in some fresh water for us.	((points to large waterbottle))	Ya beremanangatha dendurr pigurdugurduk	Ah it doesn't really matter we will drink it hot	((points into billican))	rejection	NA	NA	NA	NA
Murrinhpatha	20110828_JB_video_GYHM100_03_461590	20110828_JB_video_GYHM100_03	Cupwangu nanyekut yawu haphapnu	Hey put it evenly into the cups.	[not relevant]	[none]	NA	((continues doing something else))	other	NA	NA	NA	NA
Murrinhpatha	20110828_JB_video_GYHM100_03_465080	20110828_JB_video_GYHM100_03	Yawu Tebala Cup	Hey deaf-one [sister], cup.	[can't tell]	KURA PATHAWARRA NGAY YAWU!! ((Shouting)) (0.3) KURA KENYIDHAMARARNU!! ((Shouting))	HEY, [BRING] ME WATER FIRST! (0.3) THE [TEA] WILL BURN YOUR THROAT!	((points back behind her))	rejection	NA	NA	NA	NA
Murrinhpatha	20110828_JB_video_GYHM100_03_466452	20110828_JB_video_GYHM100_03	KURA PATHAWARRA NGAY YAWU!! ((Shouting)) (0.3) KURA KENYIDHAMARARNU!! ((Shouting))	Hey, [bring] me water first!	((points back behind herself))	[none]	NA	[not relevant]	other	NA	NA	NA	NA
Murrinhpatha	20110828_JB_video_GYHM100_03_466452	20110828_JB_video_GYHM100_03	Yawu munak, kura patha yawu murruwurlnyingga	Hey sister, put water, hey, beautiful face.	((points back behind herself))	[none]	NA	[not relevant]	other	NA	NA	NA	NA
Murrinhpatha	20110828_JB_video_GYHM100_03_476960	20110828_JB_video_GYHM100_03	Ma Rosanne ma nyinyirda tjewirndurttharra	Hey Rosanne, you get up and move [get that thing]	((gazes at B))	thanggurnandjiware	With what?	((just sits there))	other	NA	NA	NA	NA
Murrinhpatha	20110828_JB_video_GYHM100_03_480070	20110828_JB_video_GYHM100_03	ya djiyang- thanggurnandjire mu thanggurnandji karrim wurdangthay panguwathuyu	Um there- with what?, how about that whatever-it's-called with a handle standing up over there (a twenty litre bottle of water).	((points at big water bottle offscreen))	[none]	NA	((just sits there))	other	NA	NA	NA	NA
Murrinhpatha	20110828_JB_video_GYHM100_03_483180	20110828_JB_video_GYHM100_03	bere ngarra kanammathawarda nanggarnunu	right, mix it straight into [this thing that] is right [here].	((taps billycan and perhaps gazes at Carmelita (B)))	[none]	NA	((looks around for something))	fulfilment	no	NA	NA	NA
Murrinhpatha	20110828_JB_video_GYHM100_03_484450	20110828_JB_video_GYHM100_03	Yu manda warra nanggarnuwa	yeah [put the billycan] close up [and] you mix it it.	[not relevant]	durnardumtharra	move it close up	[not relevant]	other	NA	NA	NA	NA
Murrinhpatha	20110828_JB_video_GYHM100_03_486950	20110828_JB_video_GYHM100_03	durnardumtharra	move [it] close up	[not relevant]	(1.6) nathapmani	try and taste it/ can you shut up? ((softly))	[not relevant]	other	NA	NA	NA	NA
Murrinhpatha	20110828_JB_video_GYHM100_03_489380	20110828_JB_video_GYHM100_03	nathapmani	try and taste it/ can you shut up ((softly))	[not relevant]	Ngayka buybattukuntharra kardu tjewirdurttharra	I might fall down, you get up.	((points at Rosanne and then at the billycan)).	other	NA	NA	NA	NA
Murrinhpatha	20110828_JB_video_GYHM100_03_491040	20110828_JB_video_GYHM100_03	Ngayka buybattukuntharra kardu tjewirdurttharra	I might fall down, you get up.	((points at Rosanne and then at the billycan)).	[none]	NA	((just sits there))	other	NA	NA	NA	NA
Murrinhpatha	20110828_JB_video_GYHM100_03_495790	20110828_JB_video_GYHM100_03	mardinybuy panguwathu nammardawerrtjim buybatnuyu	young girl over there, you are taking care of her, she might fall down.	((Gazes at Rosanne))	[none]	NA	((just sits there))	other	NA	NA	NA	NA
Murrinhpatha	20110828_JB_video_GYHM100_03_498960	20110828_JB_video_GYHM100_03	ngaynimin nangimardawerryu	and me too you have to take care of	((points at self))	[none]	NA	((just sits there))	other	NA	NA	NA	NA
Murrinhpatha	20110828_JB_video_GYHM100_03_507560	20110828_JB_video_GYHM100_03	(kardu wurdanka mere marradhangunu) ((Shouting))	(we/she is/are telling you to work) ((shouting))	((Angrilly looks at Rosanne))	[none]	NA	((just sits there))	other	NA	NA	NA	NA
Murrinhpatha	20110828_JB_video_GYHM100_03_508640	20110828_JB_video_GYHM100_03	Cuprte cup	with a cup, a cup	((points at a cup))	[none]	NA	((just sits there))	other	NA	NA	NA	NA
Murrinhpatha	20110828_JB_video_GYHM100_03_509480	20110828_JB_video_GYHM100_03	Ya kardu mardinybuyka panguwardathu kem panguwardathu kenyekekngime panguwathu	Aa, the young girl sitting over there being beautiful over there (like a rainbow) [can get up for us]	((points at Rosanne))	[none]	NA	((just sits there))	other	NA	NA	NA	NA
Murrinhpatha	20110828_JB_video_GYHM100_03_513541	20110828_JB_video_GYHM100_03	kardu nekingimedhangu	for all of us	((points at Rosanne))	[none]	NA	((just sits there))	other	NA	NA	NA	NA
Murrinhpatha	20110828_JB_video_GYHM100_03_513830	20110828_JB_video_GYHM100_03	Cuprte cup	with a cup, a cup	((waves arm from Rosanne to somehere in front of her))	Ya cup kura kanyika dendurr ngallawa	Ah this cup this cup is really hot	((touches Billycan))	rejection	NA	NA	NA	NA
Murrinhpatha	20110828_JB_video_GYHM100_03_518680	20110828_JB_video_GYHM100_03	kardu nginipuny mani pubernungkardungime (0.5) kanyika kardu dannyiwebawaywardangime	we'll see ourselves [in the video]. (0.5) we've all got white hair	[not relevant]	[none]	NA	((gets up, finally!))	fulfilment	no	NA	NA	NA
Murrinhpatha	20110828_JB_video_GYHM100_03_524890	20110828_JB_video_GYHM100_03	Nimanangu cup perrken'gu nabattharra	Nimanangu, get two cups	[can't tell]	thanggunu	What for?	((Gazes towards Lucy))	other	NA	NA	NA	NA
Murrinhpatha	20110828_JB_video_GYHM100_03_528910	20110828_JB_video_GYHM100_03	kura patha	water	((points at big water bottle))	(nga) ((very soft))	(hey)	((turns to look at billycan))	fulfilment	no	NA	NA	NA
Murrinhpatha	20110828_JB_video_GYHM100_03_530890	20110828_JB_video_GYHM100_03	or bilikan nart	or take the billycan [to the big water bottle]	[can't tell]	[none]	NA	((stands there waiting to be passed the hot billycan))	fulfilment	no	NA	NA	NA
Murrinhpatha	20110828_JB_video_GYHM100_03_537010	20110828_JB_video_GYHM100_03	Ngawu (1.0) thagilkilktharra	Hey (1.) put a stick through the handle	((picks up the billycan with a stick and passes it towards Rosanne))	[none]	NA	((bends over to lift billycan))	fulfilment	no	NA	NA	NA
Murrinhpatha	20110828_JB_video_GYHM100_03_541130	20110828_JB_video_GYHM100_03	karduka tjinengirdarribangnukun panguwangu nabattharra	you might put hot water on my back, take it over there.	((passes the stick to Rosanne))	[none]	NA	((takes hot billycan away to fill with cold water))	fulfilment	yes	Yukuy murruwurlnyima. 'that's right, you are beautiful'.	no	NA
Murrinhpatha	20110828_JB_video_GYHM100_03_596640	20110828_JB_video_GYHM100_03	mup kura namarttu	sit [then] pass the tea from her	((points towards billycan))	[none]	NA	((sits down on the sand))	fulfilment	no	NA	NA	NA
Murrinhpatha	20110828_JB_video_GYHM100_03_624470	20110828_JB_video_GYHM100_03	tjupkathu nanyert ma tjup nga	get soap/soup I mean soap hey	[can't tell]	[none]	NA	((places tea nearby))	fulfilment	no	NA	NA	NA
Murrinhpatha	20110828_JB_video_GYHM100_03_627080	20110828_JB_video_GYHM100_03	tjuga wan'gu	sugar too	[can't tell]	[not relevant]	NA	[not relevant]	other	NA	NA	NA	NA
Murrinhpatha	20110828_JB_video_GYHM100_03_627144	20110828_JB_video_GYHM100_03	tjuga wardawa (0.5) nangkarnu	sugar now (0.5) mix it in	[not relevant]	nandjika ngamam tjuga	I did [put] sugar	((Uses spoon to demonstrate putting into))	rejection	NA	NA	NA	NA
Murrinhpatha	20110828_JB_video_GYHM100_03_628830	20110828_JB_video_GYHM100_03	tjuga	sugar	[not relevant]	nandjika ngamam tjuga	I did [put] sugar	((Uses spoon to demonstrate putting into))	rejection	NA	NA	NA	NA
Murrinhpatha	20110828_JB_video_GYHM100_03_719850	20110828_JB_video_GYHM100_03	bere kalemamnge tebala murriny nartwardangu	right deaf-one 'sister', take it away [sing the song]!	[not relevant]	he he he he he	he he he he he	[not relevant]	other	NA	NA	NA	NA
Murrinhpatha	20110828_JB_video_GYHM100_03_762090	20110828_JB_video_GYHM100_03	aa mi numigathungadha aa mi nangamardakutkathungadha	Ah give me one, take a bit out for me	((holds out hand to receive, then waves open faced hand))	awu mi nukunudha nginarr puleya	no it's from him (your) FMBS	((removes tobacco tin from pocket opens it))	rejection	NA	NA	NA	NA
Murrinhpatha	20110828_JB_video_GYHM100_03_766265	20110828_JB_video_GYHM100_03	mi mamawathangadhaya	I want to roll a little bit	((holds out hand to receive, then waves open faced hand))	thaninapartwardaya	leave it for him	((looks into the tin closes it, reopens it and then pulls out a cigarette paper.))	rejection	NA	NA	NA	NA
Murrinhpatha	20110828_JB_video_GYHM100_03_771540	20110828_JB_video_GYHM100_03	tepalagathuxxx	deaf one (must xxx)	((gazes momentarilly at Lucy the addressee))	[none]	NA	((touches bag))	fulfilment	no	NA	NA	NA
Murrinhpatha	20110828_JB_video_GYHM100_03_772070	20110828_JB_video_GYHM100_03	(xxxethu roll). tepala mi denangkapekkathu awu mumaknimin'gathu (0.3) kandjindim	deaf one.. xxxxxxx. No really its that sister (0.3) she has some	((gazes at B))	(me ngadha barnangkapeknukun) (4.6) mi wakalwa (2.3) Nga mi karrim da wangu	(I might not be able help you with tobacco) (4.6) A tiny bit (2.3) Hey here it is	((gazes into bag, takes out the tin of tobacco then holds out tin for A to to take))	fulfilment	no	NA	NA	NA
Murrinhpatha	20110828_JB_video_GYHM100_03_775770	20110828_JB_video_GYHM100_03	pepa thandjin	have you got a cigarette paper	((flicks open hand and then retracts it))	[none]	NA	[not relevant]	other	NA	NA	NA	NA
Murrinhpatha	20110828_JB_video_GYHM100_03_879400	20110828_JB_video_GYHM100_03	(cup)kathu tepala	pass me the billican, deaf one	[can't tell]	[none]	NA	((passes billican to Lucy))	fulfilment	no	NA	NA	NA
Murrinhpatha	20110828_JB_video_GYHM100_03_907604	20110828_JB_video_GYHM100_03	tjuga thangemut	give her sugar	[can't tell]	tjuga pandawarra	there is sugar in front of you	[not relevant]	other	NA	NA	NA	NA
Murrinhpatha	20110901_JB_video_GYHM100_01_381373	20110901_JB_video_GYHM100_01	puy nangkarnuwardangu kura tiyu	go on you two brothers, mix up some tea.	((points at billycan))	[not relevant]	NA	((removes billycan from the fire, in praparation for tea making))	fulfilment	no	NA	NA	NA
Murrinhpatha	20110901_JB_video_GYHM100_01_552986	20110901_JB_video_GYHM100_01	Aa puy matha murnu story puy matha	Go on Murnu, a story	[not relevant]	[none]	NA	[not relevant]	other	NA	NA	NA	NA
Murrinhpatha	20110901_JB_video_GYHM100_01_554466	20110901_JB_video_GYHM100_01	puy tjendjim tjendjim murnu ninyingadha	Go on Murnu, it's your turn for a while.	[not relevant]	[none]	NA	[not relevant]	other	NA	NA	NA	NA
Murrinhpatha	20110901_JB_video_GYHM100_01_556346	20110901_JB_video_GYHM100_01	ninyiwarda lurritj murnu story ninyiwarda eniwei thurdiyitj	you now murnu, tell any old story.	[not relevant]	[none]	NA	[not relevant]	other	NA	NA	NA	NA
Murrinhpatha	20110901_JB_video_GYHM100_01_558288	20110901_JB_video_GYHM100_01	kanyi ngawu ngethenga Nardirri thurdiyitj ngarra thardidha	Look here, talk for a bit about when you were at Nardirri.	((points towards Nardirri))	[none]	NA	[not relevant]	other	NA	NA	NA	NA
Murrinhpatha	20110901_JB_video_GYHM100_01_561325	20110901_JB_video_GYHM100_01	kanyi ngawu ngarra Nardirri thardidha mamba na warra trak menen'guthadhaneme nganaka	look here, how about when you were at Nardirri and that truck was chasing them, you know	((Gazes at B))	[none]	NA	[not relevant]	other	NA	NA	NA	NA
Murrinhpatha	20110901_JB_video_GYHM100_01_562011	20110901_JB_video_GYHM100_01	yini na isi matha thurdiyitj	it is easy, tell a story	[not relevant]	[none]	NA	[not relevant]	other	NA	NA	NA	NA
Murrinhpatha	20110901_JB_video_GYHM100_01_564701	20110901_JB_video_GYHM100_01	wanmatha murnu story thurdiyitj	Just tell us one story Murnu.	[not relevant]	[none]	NA	[not relevant]	other	NA	NA	NA	NA
Murrinhpatha	20110901_JB_video_GYHM100_01_562011	20110901_JB_video_GYHM100_01	nganaka tjaba manitjpirr kanyika	you know like here in the evening.	((Gazes at B))	tjaba manginika (0.4) Aa ngalmungkirrwarda thurrutji	like evening (0.4) you will go [for] Magpie goose.	[not relevant]	fulfilment	no	NA	NA	NA
Murrinhpatha	20110901_JB_video_GYHM100_01_674850	20110901_JB_video_GYHM100_01	puy ninyi milk tjuga	go on you, milk sugar	((gazes at B))	[none]	NA	((continues making tea))	fulfilment	no	NA	NA	NA
Murrinhpatha	20110901_JB_video_GYHM100_01_814096	20110901_JB_video_GYHM100_01	awu milk karrimwa	no, there's milk!	((turns and gazes at camping box))	[none]	NA	((gets up to look for milk))	fulfilment	no	NA	NA	NA
Murrinhpatha	20110901_JB_video_GYHM100_02_329783	20110901_JB_video_GYHM100_02	[none]	NA	((rubs fingers together))	[not relevant]	NA	((passes B the spoon))	fulfilment	no	NA	NA	NA
Murrinhpatha	20110901_JB_video_GYHM100_02_1209618	20110901_JB_video_GYHM100_02	pun'(gathu)	(give me) the spoon	((wiggles sugar container))	(ngarra dinikurdugurduktha pangu-matha nukunu-yu)	(he already drank it over there)	((passes the spoon to Paul))	fulfilment	no	NA	NA	NA
Murrinhpatha	20120709_JB_video_GYHM100_02_1089925	20120709_JB_video_GYHM100_02	puyya spirri nandji watmamnukun biyepup ha ha ha ha	come on dude, [be] quiet on the thing, he will hear it.	((Momentarily glances towards the camera))	[not relevant]	NA	((desists from singing))	fulfilment	no	NA	NA	NA
Murrinhpatha	20120709_JB_video_GYHM100_02_1165306	20120709_JB_video_GYHM100_02	ngarra penintha kanyi nimpurruyerrmininintha	Where are the two blokes, try looking for them.	((points))	[none]	NA	[not relevant]	other	NA	NA	NA	NA
Murrinhpatha	20120715_JB_video_GYHM100_02_51740	20120715_JB_video_GYHM100_02	Tjewirndurt thanadharrpu mi beka ngarra ku karrim pangu warri	Son, get up and ask the white bloke standing there for tobacco.	((turns head and points with lips))	[none]	NA	((smiling, B turns head to follow A's gaze))	fulfilment	no	NA	NA	NA
Murrinhpatha	20120715_JB_video_GYHM100_02_56096	20120715_JB_video_GYHM100_02	narnawu (0.6) manitjpirr charge_up ngamanu mi ngurdiwinungi kardamatha (.) mangini pirditjme ngengerrennimenu.	tell him (0.6) 'so that I'll become more lively as I sit here smoking (.) this way we'll be able to sit and talk for ages.	[not relevant]	[none]	NA	((smiles))	fulfilment	no	NA	NA	NA
Murrinhpatha	20120715_JB_video_GYHM100_02_61706	20120715_JB_video_GYHM100_02	kardu pathawa	[He's a] good bloke	((points with thumb to Bill))	I want- Give me smoke Aa yu- (0.4) (quick one and) story	I want- Give me smoke Aa yu- (0.4) (quick one and) story	((gets up to go and ask))	fulfilment	no	NA	NA	NA
Murrinhpatha	20120715_JB_video_GYHM100_02_117350	20120715_JB_video_GYHM100_02	Ka!	Hey!	((holds out his open hand, palm up))	[not relevant]	NA	((rummages in his pocket, retrieves his lighter and passes it to A))	fulfilment	no	NA	NA	NA
Murrinhpatha	20120715_JB_video_GYHM100_02_156155	20120715_JB_video_GYHM100_02	kura tiyu warri	Tea dad.	[not relevant]	[none]	NA	[not relevant]	other	NA	NA	NA	NA
Murrinhpatha	20120715_JB_video_GYHM100_02_196571	20120715_JB_video_GYHM100_02	[none]	NA	((points with sweeping movement from B to C))	nakurl ngaliwe nganamutnu	later, I'll give me a bit to him.	[not relevant]	fulfilment	no	NA	NA	NA
Murrinhpatha	20120715_JB_video_GYHM100_02_197390	20120715_JB_video_GYHM100_02	[none]	NA	((repeat of previous sweeping point from B to C))	[none]	NA	((45 seconds later, B passes cigarette to C))	fulfilment	no	NA	NA	NA
Murrinhpatha	20120715_JB_video_GYHM100_02_389636	20120715_JB_video_GYHM100_02	warri kurathu	dad, give me a drink	((gazes at billycan whilst holding his empty cup))	[none]	NA	((passes billycan to B))	fulfilment	no	NA	NA	NA
Murrinhpatha	20120715_JB_video_GYHM100_02_429638	20120715_JB_video_GYHM100_02	warri (0.6) tjugagathu	dad, give me sugar	((lip points))	[none]	NA	((passes the sugar to B))	fulfilment	no	NA	NA	NA
Murrinhpatha	20120715_JB_video_GYHM100_02_469103	20120715_JB_video_GYHM100_02	warri nandji panathumini	Dad, can you bring me that thing?	((points at milk powder))	[not relevant]	NA	((passes milk powder to Daniel))	fulfilment	no	NA	NA	NA
Murrinhpatha	2012-06-02_P-D-W_792898	2012-06-02_P-D-W	pepa	Papers	[not relevant]	[none]	NA	(10) ((passes a cigarette paper))	fulfilment	yes	thank you boss	no	NA
Murrinhpatha	2012-06-02_P-D-W_1405490	2012-06-02_P-D-W	mi ngaliwe ngarra	The cigarette butt, where is it?	[not relevant]	[none]	NA	((turns to look next to him))	fulfilment	no	NA	NA	NA
Murrinhpatha	14072802012-06-02_P-D-W_1407280	14072802012-06-02_P-D-W	(kanyethu)	give it here	[not relevant]	lamp karrim kanyi	there's a lump here	((picks up cigarette, lights it, takes a couple of drags [8 seconds] then flicks it on the ground in front of Daniel))	fulfilment	no	NA	NA	NA
Murrinhpatha	14072802012-06-02_P-D-W_1752400	14072802012-06-02_P-D-W	mulurru buk panathumini	Mulurru, can you give me that book	((throws pamphlet to Daniel))	[none]	NA	[not relevant]	other	NA	NA	NA	NA
Murrinhpatha	2012-07-11_Pulampa-mob_01_1596260	2012-07-11_Pulampa-mob_01	laurie kanyiwarra tji	Laurie, come and sit here	((beckons and points to ground nearby))	[none]	NA	[not relevant]	other	NA	NA	NA	NA
Murrinhpatha	2012-07-11_Pulampa-mob_01_1600865	2012-07-11_Pulampa-mob_01	ei	hey	((click's fingers + beckons))	[none]	NA	[not relevant]	other	NA	NA	NA	NA
Polish	PP1-1_0311770	PP1-1	suróweczkę nakładamy	we serve the salad	((moves bowl with salad towards Tadek))	[not relevant]	( ) will we say grace	((pokes with spoon in the salad))	fulfilment	no	NA	NA	NA
Polish	PP1-1_0320270a	PP1-1	pomodlimy się I już	we say grace and already	((gets up))	modlimy się	we say grace	[can't tell]	other	NA	NA	NA	NA
Polish	PP1-1_0427850	PP1-1	a kapusta mamo jeszcze	and cabbage mum also	[can't tell]	to jest kapusta nasza	this is our cabbage	((begins to put cabbage on plates))	fulfilment	no	NA	NA	NA
Polish	PP1-1_0434870	PP1-1	daj jej, albo wafelka	give her, or a wafer	[not relevant]	[none]	NA	((offers Pysia a biscuit))	fulfilment	no	NA	NA	NA
Polish	PP1-1_0509630a	PP1-1	mi tez polej to tak więcej troszeczkę	me also pour a bit larger amount	((nudges her plate))	[none]	NA	[not relevant]	other	NA	NA	NA	NA
Polish	PP1-1_0535240	PP1-1	Radzio spadło ci, pomóż Radziowi	Radek, you dropped something, help Radek	((chin point to Radek))	co ci spadło	what did you drop?	((bends over Radek))	fulfilment	no	NA	NA	NA
Polish	PP1-1_0509630b	PP1-1	ale ja jeszcze poprosiłam więcej sosiku	but I asked for more sauce	((lifts up her plate))	no to masz	then here you are	((pours sauce))	fulfilment	no	NA	NA	NA
Polish	PP1-1_0615520a	PP1-1	usiądź tu	sit down here	((Ela moves away from the chair to make space))	[none]	NA	[not relevant]	other	NA	NA	NA	NA
Polish	PP1-1_0615520b	PP1-1	siadaj	sit down	((Ela shakes her right hand))	ja nie zostanę	I'm not staying	((grabs Ela's arm))	rejection	NA	NA	NA	NA
Polish	PP1-1_0611580	PP1-1	bokiem ( )	sideways ( )	[not relevant]	[none]	NA	((moves her chair around))	fulfilment	no	NA	NA	NA
Polish	PP1-1_0617230a	PP1-1	już nie stań	don't be standing	[not relevant]	[none]	NA	[not relevant]	other	NA	NA	NA	NA
Polish	PP1-1_0617230b	PP1-1	siadaj chodź	sit down come on	((gaze twards free chair))	[none]	NA	((moves into chair space))	fulfilment	no	NA	NA	NA
Polish	PP1-1_0820630	PP1-1	hej weź jej tego biszkopta	hej take that biscuit away from her	((head nod in Edyta's direction))	(zaraz)	(in a sec)	((Ania leans towards Edyta))	fulfilment	no	NA	NA	NA
Polish	PP1-1_0834280	PP1-1	wyjmij jej to	take this out from her	[not relevant]	[none]	NA	((removes biscuit from Edyta's mouth))	fulfilment	no	NA	NA	NA
Polish	PP1-1_0854980	PP1-1	może daj jej herbatkę popić	maybe give her some tea to drink	[not relevant]	dam jej tego wafelka	I give her a wafer	[not relevant]	other	NA	NA	NA	NA
Polish	PP1-1_0940860	PP1-1	on tam ma mięso widzisz? Tylko mu wez nabij na widelec	he has meat there, do you see? Tylko to put it on his fork	((extended arm point))	[none]	NA	((Ania gazes, leans to boy and scoops up meat))	fulfilment	no	NA	NA	NA
Polish	PP2-1_3026450	PP2-1	to trzeba będzie faktycznie zadzwonić do Pani	then it will really be necessary to call the lady	[not relevant]	myślę że o wpół wystarczy	I think at half past will be enough	[not relevant]	rejection	NA	NA	NA	NA
Polish	PP2-1_3317620a	PP2-1	bedziemy pocałować	we will kiss	[not relevant]	[none]	NA	[not relevant]	other	NA	NA	NA	NA
Polish	PP2-1_3317620b	PP2-1	pocałuj tat- tata pocaluj	kiss da- dad kiss	[not relevant]	[none]	NA	((Jacek kisses toddler's hand))	fulfilment	no	NA	NA	NA
Polish	PP2-1_3410860	PP2-1	tatuś posmaruje kremem	dad will apply the cream	[not relevant]	[none]	NA	((Jacek goes to get the cream))	fulfilment	no	NA	NA	NA
Polish	PP2-1_3527690c	PP2-1	daj mu niech sobie potrzyma	give it to him, let him hold it	[not relevant]	już ci daję	I'm already giving it to you	((J wraps cream tub in plastic bag to give to S))	other	NA	NA	NA	NA
Polish	PP2-1_3534230	PP2-1	ale wyjmij z tego	but take it out of that	[not relevant]	[none]	NA	((J starts unwrapping cream tub))	fulfilment	no	NA	NA	NA
Polish	PP2-1_3843260a	PP2-1	ence pence kto wyjmuje naczynia ze zmywarki	eeny meeny miny mo, wh takes the dishes out of the dishwasher	((I moves fingers from one person to next))	[none]	NA	[not relevant]	other	NA	NA	NA	NA
Polish	PP2-1_3843260b	PP2-1	ence pence na kogo wypadnie	eeny meeny who will it be	((I moves finger from Bolek to J))	[none]	NA	[not relevant]	other	NA	NA	NA	NA
Polish	PP2-1_3936480	PP2-1	rzuć okiem o tutaj	take a look at this place here	((head points))	[none]	NA	((J moves to the relevant place))	fulfilment	no	NA	NA	NA
Polish	PP1-1_0928850	PP1-1	zaraz ci dam miesko	I give you meat in a sec	[not relevant]	już ci ukroję	I'm already cutting it for you	((Ania gets up))	fulfilment	no	NA	NA	NA
Polish	PP2-1_517240	PP2-1	on ma zjeść kochany tą porcję	he is supposed to eat this portion dear	[not relevant]	no ja wiem	yeah I know	[not relevant]	rejection	NA	NA	NA	NA
Polish	PP2-1_0614080	PP2-1	tatuś ci da a ja pojde pierozki przyniose	dad will give you and I go and bring the pierogi	[not relevant]	[none]	NA	((J picks up spoon and starts feeding S))	fulfilment	no	NA	NA	NA
Polish	PP2-1_2224980	PP2-1	wiesz co podaj kochanie mi jeszcze salatki	you know what give me more salad dear	[not relevant]	bardzo prosze	here you are	((J picks up salad bowl and passes it to I))	fulfilment	no	NA	NA	NA
Polish	PP2-1_2532180	PP2-1	moze trzeba by go wziac	maybe it would be necessary to get him	[not relevant]	zaraz go wezme	right now I'll take him	((I gets up))	fulfilment	no	NA	NA	NA
Polish	PP3-2_0315910	PP3-2	y::: nie?	eh::: no?	((M holds out butter for T to take))	[can't tell]	NA	((T moves to take the butter))	fulfilment	no	NA	NA	NA
Polish	PP3-2_0338665a	PP3-2	o jeszcze proszę salate	also here you are the salad	((M places bowl of salad onto counter))	[none]	NA	[not relevant]	other	NA	NA	NA	NA
Polish	PP3-2_0338665b	PP3-2	salate	salad	((M places bowl onto counter))	[none]	NA	[not relevant]	other	NA	NA	NA	NA
Polish	PP3-2_0345505	PP3-2	dobrze wez wez te parowke Hubert dobra	ok take take the sausages Hubert ok?	((M places sausages next to Hubert))	[can't tell]	NA	((picks up sausages but them back down again))	fulfilment	no	NA	NA	NA
Polish	PP3-2_0531020	PP3-2	Hubert	Hubert	((points to daughter misbehaving))	[none]	NA	((starts dealing with dughter's behaviour))	fulfilment	no	NA	NA	NA
Polish	PP3-2_0644390	PP3-2	pary tylko- za duzo bo w zasadzie nie mozemy tak duzo zjesc	just a few- too much because in principle we can't eat that much	[not relevant]	przepraszam bardzo ale ile mniej mozna robic	I'm sorry but how much less can you make	[not relevant]	rejection	NA	NA	NA	NA
Polish	PP3-2_0659220a	PP3-2	a- a te- te paroweczke co	and this- this sausage what?	[not relevant]	[none]	NA	[not relevant]	other	NA	NA	NA	NA
Polish	PP3-2_0659220b	PP3-2	y:: ten parówkę ten?	eh:: this sausage that?	((head point to the sausage))	te parowke tez trzeba zrobic	this sausage it is also necessary to make	((H picks up the sausage))	fulfilment	no	NA	NA	NA
Polish	PP3-2_0706760	PP3-2	ale to przekroic moze na pol, albo ja koziolki zrobie wiesz	but then maybe cut into half, or I make koziolki you know	[not relevant]	[none]	NA	((H puts sausage back down next to B))	fulfilment	no	NA	NA	NA
Polish	PP3-2_740840	PP3-2	jeszcze by sie przydal chrzan, a nie wy ketchup wolicie, tak?	also we could use horseraddish, ah no you prefer ketchup right?	[not relevant]	tak one ketchup	yes they (prefer) ketchup	((B passes ketchup to Zosia to take to the table))	fulfilment	no	NA	NA	NA
Polish	PP3-2_1031730	PP3-2	one stygna, to juz musimy zaczac jesc	they are going cold, we need to start eating	[not relevant]	dobrze to juz juz ten	ok then already already that one	[not relevant]	fulfilment	no	NA	NA	NA
Polish	PP3-2_1055140	PP3-2	przekrec tak przekrec to na stol	turn it yes turn it around towards the table	[not relevant]	[none]	NA	((H turns the camera around))	fulfilment	no	NA	NA	NA
Polish	PP3-2_1124020b	PP3-2	[not relevant]	NA	((H gets up and starts saying grace))	[not relevant]	NA	((others join in prayer))	fulfilment	no	NA	NA	NA
Polish	PP3-2_1317270	PP3-2	ja jej dalem do tego do kanapki	I gave her onto this, onto the sandwich	[not relevant]	ah:	ah:	[not relevant]	fulfilment	no	NA	NA	NA
Polish	PP3-2_1418220	PP3-2	ja nie wiem czy sie nagrywa, popatrzec czy sie nagrywa?	I don't know whether it's recording, (to) check whether it's recording?	[not relevant]	[none]	NA	((H gets up to look at the camera))	fulfilment	no	NA	NA	NA
Polish	PP4-1_53480	PP4-1	podgrzało się?	Is it hot?	[not relevant]	nie wiem	I don't know	((P takes astep towards oven))	rejection	NA	NA	NA	NA
Polish	PP4-1_55720a	PP4-1	zajrzyj	have a look inside	[not relevant]	[none]	NA	((K moves her head towards oven))	fulfilment	no	NA	NA	NA
Polish	PP4-1_55720b	PP4-1	zobacz	look	[not relevant]	[can't tell]	NA	((K starts closing the oven door))	other	NA	NA	NA	NA
Polish	PP4-1_0100180	PP4-1	wez ten y: wiesz co rozgrzeb tam	take this eh you know- agitate there	[not relevant]	[none]	NA	((K starts walking away from oven))	fulfilment	no	NA	NA	NA
Polish	PP4-1_0620160	PP4-1	sera jeszcze	cheese also	[not relevant]	prosze	here you are	((P opens fridge, gives cheese to K))	fulfilment	yes	dzieki, 'thanks'	no	NA
Polish	PP4-1_0700390	PP4-1	tu jeszcze jest kawalek	here is a piece left	((K places half tomato next where P is slicing))	[none]	NA	((P picks up tomato and inspects it))	fulfilment	no	NA	NA	NA
Polish	PP4-1_0812980	PP4-1	dalabys mi miske	you would give mi a bowl	[not relevant]	[none]	NA	((K opens a cupboard and takes out a bowl))	fulfilment	no	NA	NA	NA
Polish	PP4-1_0842700	PP4-1	(zgarnij)	scrape it	((K is holding plate with sliced veg over bowl))	[none]	NA	((P scapes veg into bowl))	fulfilment	no	NA	NA	NA
Polish	PP4-1_0850480	PP4-1	(sol ta ziolowa)	this vegetable salt	[not relevant]	mhm	mhm	((K turns around to cupboard))	fulfilment	no	NA	NA	NA
Polish	PP4-1_0858880	PP4-1	pieprzu?	pepper?	[not relevant]	dzieci nie beda chcieli jesc	the children won't want to eat it	((K remains in her position))	rejection	NA	NA	NA	NA
Polish	PP4-1_954470	PP4-1	przepraszam	excuse me	((K grabs open fridge door, P is standing in front of the fridge))	[none]	NA	((P moves away from the fridge))	fulfilment	no	NA	NA	NA
Polish	PP4-1_1144530	PP4-1	tu	here	[not relevant]	[none]	NA	((P goes to child's plate to squeeze sauce on it))	fulfilment	no	NA	NA	NA
Polish	PP4-1_1558280	PP4-1	[none]	NA	((Pawel approaches narrow spot in the kitchen))	[none]	NA	((Klaudia moves back to let Pawel get through))	fulfilment	no	NA	NA	NA
Polish	PP4-1_1656380	PP4-1	podasz mi swoj talerz	will you pass me your plate	[not relevant]	[none]	NA	[not relevant]	other	NA	NA	NA	NA
Polish	PP4-1_1923570	PP4-1	[none]	NA	((Klaudia has set down away from her plate, begins reaching for it))	[none]	NA	((Pawel passes her the plate))	fulfilment	no	NA	NA	NA
Polish	PP4-1_2301200	PP4-1	daj mi tego zoltego sera	give me this yellow cheese	[not relevant]	nie	no	[not relevant]	rejection	NA	NA	NA	NA
Polish	PP5-4_20660	PP5-4	[not relevant]	NA	((A trying to put down a baby to pour herself a coffee))	daj go tutaj	give him here	[not relevant]	fulfilment	no	NA	NA	NA
Polish	PP5-4_0022540	PP5-4	daj go tutaj	give him here	[not relevant]	[none]	NA	((Ala starts taking baby out of swing chair))	fulfilment	no	NA	NA	NA
Polish	PP5-4_0134460	PP5-4	kurcze no	oh shit	[not relevant]	juz go ci biore stad	already I am taking hm from you	[not relevant]	fulfilment	no	NA	NA	NA
Polish	PP5-4_0154810a	PP5-4	tu ser- tutaj ser upadl jeszcze	here cheese- here some cheese has fallen down	((points to the floor))	[none]	NA	((Ala comes to table and puts her cup down))	fulfilment	no	NA	NA	NA
Polish	PP5-4_0154810b	PP5-4	ser upadl	cheese has fallen down	((Piotr looks to the floor))	[none]	NA	((Ala picks up cheese))	fulfilment	no	NA	NA	NA
Polish	PP5-4_0331000	PP5-4	dac mu cyca?	give him the breast?	((Ala starts opening her blouse))	[none]	NA	((Piotr shakes head, then gets up and turns off video))	fulfilment	no	NA	NA	NA
Polish	PP5-1_1840	PP5-1	w imie ojca I syna	in the name of the father and of the son	((A makes sign of the cross))	[not relevant]	NA	((B starts saying grace))	fulfilment	no	NA	NA	NA
Polish	PP5-1_142320a	PP5-1	ja mam twoja zupe	I have your soup	((A puts down spoon))	byle z jednego garnka lane nie	as long as it's from one pot right	((B makes a rejecting hand movement))	rejection	NA	NA	NA	NA
Polish	PP5-1_142320b	PP5-1	tak ale ilosc	yes, but the amount	[not relevant]	do::bra	oka::y	[not relevant]	rejection	NA	NA	NA	NA
Polish	PP5-1_301160	PP5-1	sh:: bo Franio mi zasnal	sh:: because Franio has fallen me asleep	[not relevant]	[none]	NA	[not relevant]	fulfilment	no	NA	NA	NA
Polish	PP5-1_323840	PP5-1	tylko trzeba chleb- y dokroilbys chleba	only it is necessary to bread- eh, would you cut some bread	[not relevant]	[none]	NA	((B lets his head drop))	fulfilment	no	NA	NA	NA
Polish	PP5-1_649640a	PP5-1	jeszcze trzeba dodac koncentrat pomidorowy	it is still necessary to add tomato paste	[not relevant]	znaczy nie jest gotowe do jedzenia	so it's not ready to eat?	[can't tell]	other	NA	NA	NA	NA
Polish	PP5-1_649640b	PP5-1	a moglbys otworzyc koncentrat	but could you open the paste?	[not relevant]	gdzie jest	where is (it)	[can't tell]	fulfilment	no	NA	NA	NA
Polish	PP5-1_649640c	PP5-1	w lodowce	in the fridge	[not relevant]	[none]	NA	[can't tell]	other	NA	NA	NA	NA
Polish	PP5-1_713070	PP5-1	a nie tam ko- nie jest tam kolo chleba	no ne- no it is next to the bread	[not relevant]	[none]	NA	((picks up the paste))	fulfilment	no	NA	NA	NA
Polish	PP5-5_28800a	PP5-5	wiesz co daj mi go na chwileczke siadl sobie tutaj sam	you know what give me him for a moment sit down yourself	((A stretches out arm, touches chair))	[none]	NA	[can't tell]	other	NA	NA	NA	NA
Polish	PP5-5_28800b	PP5-5	daj go	give him	((A holds out arms))	[none]	NA	((B hands over baby))	fulfilment	no	NA	NA	NA
Polish	PP5-5_47880b	PP5-5	wlaczymy?	will we turn (the TV) on?	[not relevant]	nie, nie beda nas slyszeli	no, they won't hear us	((B starts moving to get up, then sits back again))	rejection	NA	NA	NA	NA
Polish	PP5-5_447390	PP5-5	daj mu troche tej zupy	give him some of that soup	[not relevant]	masz ludzkie jedzenie	here you have some humane food	((B offers baby soup))	fulfilment	no	NA	NA	NA
Polish	PP5-5_500080	PP5-5	wiesz co daj mi jego tutaj sliniaczek I te zupe tu przygotowalam	you know what give me his here bib and this soup I have prepared here	[not relevant]	[none]	NA	((B gets up))	fulfilment	no	NA	NA	NA
Polish	PP5-5_508960	PP5-5	to daj te scierke	then give this cloth	((holds out hand))	[none]	NA	((B approaches with cloth))	fulfilment	no	NA	NA	NA
Polish	PP5-5_514280a	PP5-5	ona mokra jest	it is wet	((moves cloth away))	no to nic	it doesn't matter	[not relevant]	rejection	NA	NA	NA	NA
Polish	PP5-5_514280b	PP5-5	nienienienie	nononono	[not relevant]	dobrze jest	it's good	[not relevant]	rejection	NA	NA	NA	NA
Polish	PP5-5_527190	PP5-5	masz jedzenie ham ham ham	here is your food hum hum hum	((A puts soup in front of baby))	[none]	NA	[not relevant]	other	NA	NA	NA	NA
Polish	PP5-5_536580	PP5-5	Przemek prynies gabke	Przemek bring a sponge	[not relevant]	[none]	NA	((B leaves and brings a sponge))	fulfilment	no	NA	NA	NA
Polish	PP5-5_725600a	PP5-5	nie:: dlaczego	no::: why	[not relevant]	[none]	NA	[can't tell]	other	NA	NA	NA	NA
Polish	PP5-5_725600b	PP5-5	nie nie wylaczaj	no, don't turn it off	[not relevant]	[none]	NA	((B turns off camera))	other	NA	NA	NA	NA
Polish	PP6-1_0008650	PP6-1	mamuska	mummy	((A places an item closer to B))	[none]	NA	[not relevant]	other	NA	NA	NA	NA
Polish	PP6-1_0024990	PP6-1	wez mi wyjmij prosze torebke smieciowa	take give me please a rubbish bag	[can't tell]	[none]	NA	((B hands A a rubbish bag))	fulfilment	no	NA	NA	NA
Polish	PP6-1_0520400	PP6-1	masz tam wolne jedno krzeselko?	Do you have a free chair there?	[not relevant]	mam	I have	[not relevant]	other	NA	NA	NA	NA
Polish	PP6-1_0618000	PP6-1	zapalki	matches	[can't tell]	zapalki ja ci zara wyjme	matches? I get them for you	((B gets up))	fulfilment	no	NA	NA	NA
Polish	PP6-1_0618000b	PP6-1	zapalki daj, kawalek papieru	matches give, a piece of paper	[not relevant]	[none]	NA	((B keeps searching for matches, puts them on the table))	fulfilment	no	NA	NA	NA
Polish	PP6-1_0837500	PP6-1	bierz zapalke, bedziesz sobie tutaj tak	take a match, you will do here like this	((A points to matches))	[not relevant]	NA	((B takes match))	fulfilment	no	NA	NA	NA
Polish	PP6-1_0854460a	PP6-1	wiesz co Kuba moze na jakiejs kartce to zrobic co	you know what Kuba, maybe (to) do this on some sheet, what?	[not relevant]	no dobrze no to wez sobie kartke	ok, then get yourself a sheet	[not relevant]	other	NA	NA	NA	NA
Polish	PP6-1_0854460b	PP6-1	wez mi daj te kartke	take give me that sheet	[not relevant]	[not relevant]	NA	((B brings a sheet))	fulfilment	no	NA	NA	NA
Polish	PP6-1_3518260a	PP6-1	poczekaj no niech skonczymy tutaj robic	wait let's finish doing this	[not relevant]	tak?	yes?	[not relevant]	other	NA	NA	NA	NA
Polish	PP6-1_3518260b	PP6-1	no jasne	of course	[not relevant]	[none]	NA	((B stops sending the children away to brush their teeth))	fulfilment	no	NA	NA	NA
Polish	PP6-1_3816450a	PP6-1	wez jeszcze bo trzeba pomyslec jak zrobic czulki	take also because it is necessary to think how we make the antennae	[not relevant]	ksiezniczka!	princess!	[not relevant]	other	NA	NA	NA	NA
Polish	PP6-1_3816450b	PP6-1	poprosze no	please	[not relevant]	[none]	NA	((B looks at A))	other	NA	NA	NA	NA
Polish	PP6-1_3833280	PP6-1	zobacz fajnie by bylo przyczepic do niej oczy	look, iit would be nice to attach eyes to it	[not relevant]	[none]	NA	((B takes caterpillar eyes))	fulfilment	no	NA	NA	NA
Polish	PP6-1_4228840	PP6-1	to juz trzeba wyrzucic	this it is necessary to throw away already	[not relevant]	[not relevant]	NA	((B takes glue away))	fulfilment	no	NA	NA	NA
Polish	PP6-1_4245270	PP6-1	moze tak jeszcze dookola obklejaj tasma	maybe also attach some sticky band all around	((A manipulates caterpillar to show))	to nic nie da	that won't help	[not relevant]	rejection	NA	NA	NA	NA
Polish	PP6-1_4324440	PP6-1	wez tak srubokrecikiem dziure wywierc	take like make a hole with the screwdriver	((A moves hand towards screwdriver))	ale to trzeba pozniej przymocowac	but it will be necessary to fasten it later	((B makes ahole with the screwdriver))	fulfilment	no	NA	NA	NA
Polish	PP2-2_241620a	PP2-2	wiesz co Szymkowi by sie przydal widelczyk	you know what, Szymek could use a fork	[not relevant]	[none]	NA	[not relevant]	other	NA	NA	NA	NA
Polish	PP2-2_556460	PP2-2	herbate chcesz, bardzo prosze	you want tea, here you are	((A prepares to give toddler tea))	juz juz juz	alreadyalreadyalready	((B walks away to get tea))	fulfilment	no	NA	NA	NA
Polish	PP2-2_558510a	PP2-2	Jureczku, moze byc nieslodka	Jurek, it might not be sweet	[can't tell]	poczekaj zobaczymy czy jest slodka	wait, we see whether it is sweet	[not relevant]	fulfilment	no	NA	NA	NA
Polish	PP2-2_558510b	PP2-2	y: moze byc nieslodka, za chwilke	eh it might not be sweet, just a moment	((A grabs sugar pot))	[none]	NA	((B waits for A to sugar toddlers tea))	fulfilment	no	NA	NA	NA
Polish	PP2-2_608000	PP2-2	daj poslodzimy troszke	give, we sweeten it a little	((A moves to put sugar into tea))	wiesz co nieduzo	you know what, not a lot	[not relevant]	other	NA	NA	NA	NA
Polish	PP2-2_610160	PP2-2	wiesz co nieduzo	you know what, not a lot	[not relevant]	tak troszeczke	just a little bit	((B puts sugar into tea))	other	NA	NA	NA	NA
Polish	PP2-2_1309600	PP2-2	[none]	NA	((A holds out hand to receive food for toddler))	ma jeszcze	he has still	((B makes brushing-off hand movement, head shake))	rejection	NA	NA	NA	NA
Polish	PP2-2_1313990	PP2-2	jeszcze w buzi ma	he still has some in his mouth	[not relevant]	[none]	NA	((B puts fork with food for toddler back down))	fulfilment	no	NA	NA	NA
Polish	PP2-2_1616090	PP2-2	tatus przynies tego monia bo ja dostane choroby nerwowej	dad, bring the dummy because I am having a nervous breakdown	((A makes desperate head movement))	juz	already	((B gets up))	fulfilment	no	NA	NA	NA
Polish	PP2-2_1622380a	PP2-2	chodz do mnie	come to me	((A positions himself to receive toddler from mum))	[none]	NA	((B positions her body for dad to take toddler))	fulfilment	no	NA	NA	NA
Polish	PP2-2_1622380b	PP2-2	chodz	come	((A takes toddler))	prosze	here you are	((A lets go of toddler))	fulfilment	no	NA	NA	NA
Polish	PP2-2_2315590	PP2-2	to chyba juz mozna wylaczyc faktycznie	that it is possible to turn of actually	[not relevant]	[none]	NA	((B turns off camera))	fulfilment	no	NA	NA	NA
Polish	PP3-1_30480	PP3-1	znaczy jakiej salatki jeszcze trzeba by podac	that is, some salad it is necessary to take	((A suggests getting up movement))	jeszcze chcesz do tego salatki?	you also want salad with this?	[can't tell]	other	NA	NA	NA	NA
Polish	PP3-1_30480b	PP3-1	surowcze	coleslaw	[not relevant]	prosze	excuse me	[not relevant]	other	NA	NA	NA	NA
Polish	PP3-1_30480c	PP3-1	surowke chyba tam zostawila zielona salatka	coleslaw she left there I think, green salad	[not relevant]	ta	yeah	((B starts going toward kitchen))	fulfilment	no	NA	NA	NA
Polish	PP3-1_110080	PP3-1	w imie ojca I syna	in the name of the father and of the son	((A makes sign of the cross))	[not relevant]	NA	((B joins in saying grace))	fulfilment	no	NA	NA	NA
Polish	PP3-1_138400	PP3-1	no to naloz Zosi tam z tym	well then serve Zosia there with this	((A head point))	to jest	is this..?	((B takes plate))	fulfilment	no	NA	NA	NA
Polish	PP3-1_159360a	PP3-1	no dobra to daj to ja to zrobie	ok then give then I do this	((A moves hands to take spoon from B))	[none]	NA	((B holds out spoon over plate))	fulfilment	no	NA	NA	NA
Polish	PP3-1_159360b	PP3-1	daj	give	((A takes hold of spoon))	[none]	NA	((B lets go of spoon))	fulfilment	no	NA	NA	NA
Polish	PP3-1_1236810	PP3-1	to- a mi mozecie dac tego piernika	then- and me you can give this gingerbread	[not relevant]	dobrze	okay	[not relevant]	fulfilment	no	NA	NA	NA
Polish	PP3-1_2348380a	PP3-1	dobrze poki Magda je to niech to jeszcze ten	okay then as long as Magda is eating then may this still that	[not relevant]	tak?	yes?	[can't tell]	other	NA	NA	NA	NA
Polish	PP3-1_2348380b	PP3-1	(no chyba tak)	(well I guess yes)	[not relevant]	Marysia ostatnia odchodzi of stolu tak	Marysia leaves the table last yes?	((B stops turning the camera off))	fulfilment	no	NA	NA	NA
Polish	PP1-1_12480	PP1-1	po co a po co tu wpychasz wszystko	what for- and what for are you cramming this in here	[can't tell]	[none]	NA	[can't tell]	other	NA	NA	NA	NA
Polish	PP1-1_0015960a	PP1-1	to zanies	so bring it (there)	[not relevant]	[none]	NA	[can't tell]	other	NA	NA	NA	NA
Polish	PP1-1_0015960b	PP1-1	to zanies do zamrazalki	so bring it to the freezer	[not relevant]	tylko to jedynie kalafior	only the cauliflower	((B takes shopping away))	fulfilment	no	NA	NA	NA
Polish	PP1-1_0113410	PP1-1	wez po- daj to Pysi	take pa- give this to Pysia	[can't tell]	[none]	NA	((B picks something up and gives to Pysia))	fulfilment	no	NA	NA	NA
Polish	PP1-1_0115840	PP1-1	wez ja tam postaw kolo Sebasiana	take put here there next to Sebastian	[can't tell]	[none]	NA	((B moves baby in highchair))	fulfilment	no	NA	NA	NA
Polish	PP1-1_0121540a	PP1-1	daj- daj jej ciasteczko moze	give- give her a biscuit maybe	[can't tell]	[none]	NA	((B starts walking somewhere))	fulfilment	no	NA	NA	NA
Polish	PP1-1_0121540b	PP1-1	daj jej tutaj sa biszkopciki	give her- here are biszkopt cookies	[can't tell]	[none]	NA	[not relevant]	fulfilment	no	NA	NA	NA
Polish	PP1-1_0121540c	PP1-1	albo wafelka jej daj albo biszkopcika	or give her a wafer, or a biszkopt	[can't tell]	[not relevant]	NA	[can't tell]	other	NA	NA	NA	NA
Polish	PP1-1_0145540	PP1-1	no to juz nakladaj im	well then serve them already	[not relevant]	[none]	NA	[not relevant]	other	NA	NA	NA	NA
Polish	PP1-1_0147380	PP1-1	miesko wez na stol, surowka jedna druga	meat bring to the table, the salad one and the other	[can't tell]	[none]	NA	((B brings salad to the table))	fulfilment	no	NA	NA	NA
Polish	PP1-1_0242050a	PP1-1	daj mi Anka ten talerz	give me, Ania, that plate	[can't tell]	duzy czy maly	large or small	[not relevant]	other	NA	NA	NA	NA
Polish	PP1-1_0242050b	PP1-1	na zupe	for soup	[can't tell]	aha na-	aha, for-	((B takes soup bowl out of cupboard))	fulfilment	no	NA	NA	NA
Polish	PP6-3_27640	PP6-3	wez (bedziemy grac)	take (we will play)	[not relevant]	juz	already	[can't tell]	fulfilment	no	NA	NA	NA
Polish	PP6-3_43050	PP6-3	dobra siadaj miedzy nimi (bedziesz na pewno)	okay sit between them (you will certainly be on camera)	[not relevant]	[none]	NA	((B takes chair to position between children))	fulfilment	no	NA	NA	NA
Polish	PP6-3_423800	PP6-3	ale co jeszcze mi jedna karta zostala	but what, one more card I have left	((A shows card))	aha	aha	((B puts laid cards back in place))	fulfilment	no	NA	NA	NA
Polish	PP6-3_842530	PP6-3	teraz ty	now you (your turn)	[not relevant]	[none]	NA	((B looks at his cards))	fulfilment	no	NA	NA	NA
Polish	PP6-3_1741760	PP6-3	no to wez zrob kanapki z szynka, ja obiore te truskawki	then take make sandwiches, I peel the strawberries	[not relevant]	a ktora jest przeciaz dopiero szosta	but what time is it, it's only six	[not relevant]	rejection	NA	NA	NA	NA
Polish	PP6-3_1853880	PP6-3	juz nie ma tej flory bakteryjnej, czy mamy jakas stara	there's none left of that bacteria, or do we have some old?	[not relevant]	jakas stara	some old	((B opens fridge and takes out medicines))	fulfilment	no	NA	NA	NA
Polish	PP6-3_1907210	PP6-3	[none]	NA	((A holds out medicines for B to take))	[none]	NA	[not relevant]	other	NA	NA	NA	NA
Polish	PP6-3_1916060	PP6-3	[none]	NA	((A holds out medicines for B to take))	[none]	NA	[not relevant]	other	NA	NA	NA	NA
Polish	PP6-3_1920720	PP6-3	[none]	NA	((A holds out medicines for B to take))	[none]	NA	((B takes pills))	fulfilment	no	NA	NA	NA
Polish	MiBrApr2012_0211576	MiBrApr2012	babcia zobacz	look grandma	[not relevant]	[not relevant]	NA	((B admires grandchildren))	fulfilment	no	NA	NA	NA
Polish	MiBrApr2012_0456292	MiBrApr2012	moze mu probowac- jakiejs wedlinki moze mu dac	maybe try to- maybe to give him some sausage	[not relevant]	chcesz cos zjesc	do you want to eat something?	[not relevant]	fulfilment	no	NA	NA	NA
Polish	MiBrApr2012_0459322	MiBrApr2012	wiesz co mozesz mu zmontowac to siedzenie, tylko mu jakas poduszke	you know what, you can mount this childseat for him, only some cushion him	[not relevant]	[none]	NA	((B gets up, starts manilupating chair))	fulfilment	no	NA	NA	NA
Polish	MiBrApr2012_0505792a	MiBrApr2012	wez tylko- wez jakas poduszke, najlepiej gruba, u ciebie jest taka gruba	take only- take some cushion, ideally a thick one, you have a thick one	[not relevant]	[none]	NA	[not relevant]	other	NA	NA	NA	NA
Polish	MiBrApr2012_0505792b	MiBrApr2012	u ciebie ta gruba z kwiatkami	in yours, the thick one with the flowers	((A stops on her way to the bedroom))	[none]	NA	((B walks out of kitchen))	fulfilment	no	NA	NA	NA
Polish	MiBrApr2012_0552334	MiBrApr2012	poprosze chrzanik	I ask for the horseraddish (the hr, please)	[can't tell]	prosz::	here you are	((B passes gorseraddish))	fulfilment	yes	dziekuje, 'thanks'	no	NA
Polish	MiBrApr2012_0632967	MiBrApr2012	Jorg, nie wiem jak to sie	Jorg, I don't know how this	((A tries to untangle childseat))	zaraz zobacze	I'll have a look	((B turns to look at childseat))	other	NA	NA	NA	NA
Polish	MiBrApr2012_0643192	MiBrApr2012	poprosze chrzan	the horseraddish, please	[can't tell]	[none]	NA	((B passes horseraddish))	fulfilment	no	NA	NA	NA
Polish	MiBrApr2012_0700482a	MiBrApr2012	to rozwiaz po prostu	then untie it simply	[can't tell]	[none]	NA	((B fiddles with childseat ties))	fulfilment	no	NA	NA	NA
Polish	MiBrApr2012_0700482b	MiBrApr2012	rozwiaz najpierw to jest zawiazane	untie frst, it is tied in a knot	[can't tell]	to tak?	this yes?	((B manipulates childseat strings))	fulfilment	no	NA	NA	NA
Polish	MiBrApr2012_0841005	MiBrApr2012	tylko usiadz wtedy przy nim	but sit down with him then	[can't tell]	[none]	NA	((B sits down))	fulfilment	no	NA	NA	NA
Polish	MiBrApr2012_938445	MiBrApr2012	[none]	NA	((A holds cushion for B to take))	[none]	NA	((B takes cushion and puts on toddler's chair))	fulfilment	no	NA	NA	NA
Polish	MiBrApr2012_1117659	MiBrApr2012	przepraszam tato	excuse me dad	((A stands in front of chair on which B is sitting))	[none]	NA	((B gets up from chair))	fulfilment	no	NA	NA	NA
Polish	MiBrApr2012_1441888	MiBrApr2012	[none]	NA	((A tries to put toddler into childseat))	[none]	NA	((B gets up and helps))	fulfilment	no	NA	NA	NA
Polish	MiBrApr2012_2000730	MiBrApr2012	siedz tato ja jeszcze musze dzwonic	stay seated dad, I still need to make a call	[not relevant]	[not relevant]	NA	[not relevant]	other	NA	NA	NA	NA
Polish	MiBrApr2012_2002880	MiBrApr2012	to krzeslo trzeba stamtad wyciagnac ( )	this chair it is necessary to take out of there ( )	[not relevant]	[none]	NA	[not relevant]	other	NA	NA	NA	NA
Polish	PP4-2_1607160	PP4-2	wez ja zaprowadz	take take her (to her room)	[not relevant]	[none]	NA	((B starts admonishing toddler))	fulfilment	no	NA	NA	NA
Polish	PP4-2_1822490a	PP4-2	no ten y: jajka rozbijaj	well this eh crack the eggs	[not relevant]	na co	on/for what?	((B walks to cupboard))	other	NA	NA	NA	NA
Polish	PP4-2_1822490b	PP4-2	jak na to na sniadanie	what do you mean, on what, on/for breakfast	[not relevant]	[none]	NA	((searches for right bowl in cupboard))	fulfilment	no	NA	NA	NA
Polish	PP4-2_1950520	PP4-2	czekaj czekaj	wait wait	((A runs to cooker))	juz zmniejszone	it's already turned down	[not relevant]	rejection	NA	NA	NA	NA
Polish	PP4-2_1954430	PP4-2	zabierz reke	take your hand away	[not relevant]	[none]	NA	((B leaves))	fulfilment	no	NA	NA	NA
Polish	PP4-2_2914640	PP4-2	zoltko	yolk	[not relevant]	[none]	NA	((B moves pan with eggs to plate))	fulfilment	no	NA	NA	NA
Polish	PP4-2_2920130	PP4-2	tam gdzie wiecej sera jest	the bits with more cheese	[not relevant]	[none]	NA	((B serves eggs))	fulfilment	no	NA	NA	NA
Polish	PP4-2_3022550	PP4-2	Kinia ja nie moge ci tego pokroic	Kinga, I can't cut this for you	((A is trying to cut sandwich for toddler))	[none]	NA	((B gets up and tries to cut sandwich))	fulfilment	no	NA	NA	NA
Polish	PP4-2_4334830a	PP4-2	[none]	NA	((A moves her empty plate to B))	pozmywasz	you do the dishes	[not relevant]	rejection	NA	NA	NA	NA
Polish	PP4-2_4334830b	PP4-2	nie	no	[not relevant]	jak nie, ja po obiedzie zmywalem	what do you mean, no, I di the dishes after dinner	((moves dirty plate back to A))	rejection	NA	NA	NA	NA
Polish	PP4-2_4340960	PP4-2	twoja kolej	your turn	((A moves stack of dirty plates to B))	tak na pewno	yes, sure	[not relevant]	rejection	NA	NA	NA	NA
Polish	PP1-1_1152050	PP1-1	polowe jej daj	half (the potato) give her	[not relevant]	[none]	NA	((B carries on cutting potato in half))	fulfilment	no	NA	NA	NA
Polish	PP1-1_1218610	PP1-1	Radkowi wez nabij	take spike (the food onto the fork) for Radek	((A points to R's plate))	[none]	NA	[not relevant]	other	NA	NA	NA	NA
Polish	PP1-1_1230310	PP1-1	nie mieszaj juz jej	don't confuse her any more	[not relevant]	a moze dac ci marchewke	or maybe (to) give you a carrot	[not relevant]	other	NA	NA	NA	NA
Polish	PP1-1_1344400	PP1-1	daj jakiegos smoczka	give some dummy	[not relevant]	[none]	NA	((B carries on on her way out))	fulfilment	no	NA	NA	NA
Polish	PP1-1_1544460	PP1-1	marchewke, zobacz ze zjadl	a carrot (give him), see that he has eaten it	[can't tell]	marchewke? Marchewka jest goraca	a carrot? The carrots are hot	((B starts slicing carrot))	fulfilment	no	NA	NA	NA
Polish	PP1-1_1612550	PP1-1	daj mu lyzeczke daj mu Aniu lezeczke	give him a spoon, give him Ania a spoon	[can't tell]	wlasnie	exactly	((B brings a spoon some time later))	fulfilment	no	NA	NA	NA
Polish	PP1-1_1644420	PP1-1	wez pomoz Sebastianowi	take help Sebastian	((A points to S))	ja tato musze juz isc	I have to go already dad	[not relevant]	rejection	NA	NA	NA	NA
Polish	PP1-1_1647280	PP1-1	ale zgarnij mu z brzegu talerza na srodek	but gather for him from the edges of the plate to the centre	((A points to S))	[none]	NA	((B gathers food on S's plate))	fulfilment	no	NA	NA	NA
Polish	PP1-1_1713540	PP1-1	daj tu lyzke	give a spoon here	[not relevant]	[none]	NA	((B gets up and gets spoon))	fulfilment	no	NA	NA	NA
Polish	PP1-1_1902210	PP1-1	moze da- moze dac im picia co	maybe (to) give them to drink what?	[can't tell]	za chwile	in a moment	[can't tell]	rejection	NA	NA	NA	NA
Polish	PP1-1_2124740	PP1-1	daj jej Agata daj jej (lyzke)	give her- Agata give her (a spoon)	[can't tell]	[none]	NA	((B brings a spoon))	fulfilment	no	NA	NA	NA
Polish	PP1-1_2141770	PP1-1	tam kolo Gabrysi usiadz	sit down there next to Gabi	[can't tell]	[none]	NA	((B sits down))	fulfilment	no	NA	NA	NA
Polish	PP1-1_2510120	PP1-1	wez to umyj	take wash this	((A holds table mat))	daj to tutaj	give this here	((B holds stack of plates)	other	NA	NA	NA	NA
Polish	PP1-1_2511820	PP1-1	daj to tutaj	give this here	((A holds stack of plates))	[none]	NA	((B puts table mat onto stack))	fulfilment	no	NA	NA	NA
Polish	Pa02Apr2012_0013420	Pa02Apr2012	ja herbate jeszcze jedna	I (want) another tea	[not relevant]	jest jest juz	is is (there) already	[not relevant]	other	NA	NA	NA	NA
Polish	Pa02Apr2012_0328940	Pa02Apr2012	prosze uprzejmie	here you are	((A holds out piece of sausage for B to take))	na talerzyk	onto the plate	((B moves plate to make accessible for A))	other	NA	NA	NA	NA
Polish	Pa02Apr2012_0511610	Pa02Apr2012	ten daj kawalek tego ogura	this- give a piece of this gherkin	[not relevant]	a prosze bardzo	here you are	((B passes a gherkin))	fulfilment	no	NA	NA	NA
Polish	Pa02Apr2012_0714730a	Pa02Apr2012	chodzcie zjesc z nami	come (Pl) eat with us	[not relevant]	prosze?	excuse me?	[not relevant]	other	NA	NA	NA	NA
Polish	Pa02Apr2012_0714730b	Pa02Apr2012	chodz ( boze) zjesz cos	come ( ) you eat something	[not relevant]	ne, ja jestem po sniadaniu	no, I have had breakfast	[not relevant]	rejection	NA	NA	NA	NA
Polish	Pa02Apr2012_0725770a	Pa02Apr2012	zapal tam swiatlo mamunia	turn the light on there mum	[not relevant]	[not relevant]	NA	[not relevant]	other	NA	NA	NA	NA
Polish	Pa02Apr2012_0725770b	Pa02Apr2012	zapal tam swiatlo mamo	turn the light on there mum	[not relevant]	a po co swiatlo	why light	[not relevant]	rejection	NA	NA	NA	NA
Polish	Pa02Apr2012_0743290	Pa02Apr2012	(noz/tu)	(knife/here)	((A points to board with knife))	[none]	NA	((B removes board with knife))	fulfilment	no	NA	NA	NA
Polish	Pa02Apr2012_0751620	Pa02Apr2012	tych gornych nie trzeba zapinac mama, tylko ja po prostu wsadzic	the top ones it isn't necessary to fasten mum, just (to) put her in (the child seat)	[not relevant]	[none]	NA	((B puts toddler into childseat))	fulfilment	no	NA	NA	NA
Polish	Pa02Apr2012_0808250	Pa02Apr2012	I to wystarczy ona nie musi byc zapinana na te szelki mama nie zapinaj ja	and that is enough she doesn't need to be tied in with the belts mum, don't tie her in	[not relevant]	[none]	NA	((B finishes positioning toddler in child seat))	fulfilment	no	NA	NA	NA
Polish	Pa02Apr2012_0823880	Pa02Apr2012	daj jej talerz mam ( ) dasz jej?	give her a plate mum ( ) will you give her?	((head point to cupboard))	no tak	but yes	((B moves around to cupboard))	fulfilment	no	NA	NA	NA
Polish	Pa02Apr2012_827520	Pa02Apr2012	[not relevant]	NA	((A searches for plate in cupboard))	tutaj ma juz mamo, juz jest	here she has one mum, already is (one)	((B moves a plate over to toddler))	fulfilment	no	NA	NA	NA
Polish	Pa02Apr2012_0848600	Pa02Apr2012	m:: jest tam	m:: there is some (tea)	((points))	ah	oh	((B gives cup to toddler))	fulfilment	no	NA	NA	NA
Polish	Pa02Apr2012_0852690	Pa02Apr2012	usiadz mamo dobrze?	sit down mum ok?	((A taps B))	[not relevant]	NA	((B sits down))	fulfilment	no	NA	NA	NA
Polish	Pa02Apr2012_0926540	Pa02Apr2012	salami? Moze lepiej ten, tam to slone	salami? Maybe better this, that is salty	((offers toddler some sausages))	[none]	NA	((stops offering the toddler salami))	fulfilment	no	NA	NA	NA
Polish	Pa02Apr2012_1127560	Pa02Apr2012	katar podaj husteczke	runny nose, pass a tissue	((point))	[none]	NA	((B gets up))	fulfilment	no	NA	NA	NA
Polish	Pa02Apr2012_1218780	Pa02Apr2012	pol mu daj	give him half	((holds tray with sausages))	[none]	NA	((gives toddler sausage))	fulfilment	no	NA	NA	NA
Polish	Pa02Apr2012_1227960	Pa02Apr2012	ciocia, on chce isc, trzymaj go ( )	auntie, he wants to go, hold him	[not relevant]	[not relevant]	NA	((takes sausage from toddler so that he can go))	other	NA	NA	NA	NA
Polish	PP2-5_160	PP2-5	prosze siadac juz	please (to) sit down already	((A points to table))	[none]	NA	((B and children move towards table))	fulfilment	no	NA	NA	NA
Polish	PP2-5_5560	PP2-5	mozemy?	can we?	[not relevant]	juz mozemy	we can already	[not relevant]	fulfilment	no	NA	NA	NA
Polish	PP2-5_151080	PP2-5	[none]	NA	((A moves knife towards butter, which is held by B))	[none]	NA	((B keeps holding butter, oriented towards A))	fulfilment	no	NA	NA	NA
Polish	PP2-5_202360	PP2-5	[none]	NA	((A holds out hand))	[none]	NA	((B passes knife))	fulfilment	no	NA	NA	NA
Polish	PP2-5_949800	PP2-5	juz=juz	already=already (enough=enough)	[not relevant]	[none]	NA	((B stops putting sugar into A's tea))	fulfilment	no	NA	NA	NA
Polish	PP2-5_1423040	PP2-5	wiesz co kochanie, podaj mi serwetke	you know what dear, pass me a napkin	[not relevant]	[none]	NA	((B passes napkin))	fulfilment	yes	(dziekuje), (thanks)	no	NA
Polish	PP2-5_2002280	PP2-5	wez kochanie zgarnij z lyzki	take dear gather it from the spoon	((A holds out spoon))	[none]	NA	((B takes spoon and scrapes food from it))	fulfilment	no	NA	NA	NA
Polish	PP2-5_2508560	PP2-5	wiesz co wez mi podai jeszcze serwetke	you know what, take pass me another napkin	((head point towards napkins))	bardzo prosze	I ask a lot (here you are/you're very welcome)	((B passes napkin))	fulfilment	no	NA	NA	NA
Russian	20110804_Colleagues_celebration_1_720390a	20110804_Colleagues_celebration_1	nu chio Alion, (.) Dobav' dobav' (na)	so what, Aliona. Fill (it), fill (it).	removes the lid from the bottle and holds it out	[not relevant]	NA	[not relevant]	other	NA	NA	NA	NA
Russian	20110804_Colleagues_celebration_1_726270b	20110804_Colleagues_celebration_1	Alion. (.) ^Dobav' tam.	Aliona (.) Fill there.	holds out the bottle	[not relevant]	NA	takes the bottle and pours for herself and one other person.	fulfilment	no	NA	NA	NA
Russian	20110804_Colleagues_celebration_1_728140a	20110804_Colleagues_celebration_1	[none]	NA	holds out a cup	[not relevant]	NA	B brings own cup to A's cup	fulfilment	no	NA	NA	NA
Russian	20110804_Colleagues_celebration_1_729920b	20110804_Colleagues_celebration_1	mne nalej potom (ja s toboj chioknus')	pour for me and later (I will clinck with you)	[not relevant]	mozhno. Mozhno ( )	it's possible, possible.	head nodd	fulfilment	no	NA	NA	NA
Russian	20110804_Colleagues_celebration_1_777700	20110804_Colleagues_celebration_1	davajte za Alio:nu vypjem (.) za jubilia:rku nashu	let's drink to Aliona (.) to our birthday girl	[not relevant]	davajte	let's	people start clinking glasses.	fulfilment	no	NA	NA	NA
Russian	20110804_Colleagues_celebration_1_783070	20110804_Colleagues_celebration_1	za jubiliarku nashu	to our birthday girl (a request to drink, a toast)	A brings her glass closer to B and holds it out	[none]	NA	clinks glasses with A	fulfilment	no	NA	NA	NA
Russian	20110804_Colleagues_celebration_1_784000	20110804_Colleagues_celebration_1	Aliona, davaj,	Aliona, give (means let's or come on)	A raises her glass and holds it out	[none]	NA	B nodds and raises her glass in A's direction.	fulfilment	no	NA	NA	NA
Russian	20110804_Colleagues_celebration_1_786130	20110804_Colleagues_celebration_1	[none]	NA	A brings her glass closer to B and holds it out	[none]	NA	clinks glasses with A	fulfilment	no	NA	NA	NA
Russian	20110804_Colleagues_celebration_1_787500	20110804_Colleagues_celebration_1	Alionochka. (.) my s toboj.	Aliona, we together (means, let's clinck glasses)	A brings her glass closer to B and holds it out	[none]	NA	clinks glasses with A	fulfilment	yes	spasibo (thank you)	no	NA
Russian	20110804_Colleagues_celebration_1_792775a	20110804_Colleagues_celebration_1	Zin a chio ty sidish?	Zina, and why are you sitting? (menas why are you not drinking?)	[not relevant]	[none]	NA	looks in her cup	other	NA	NA	NA	NA
Russian	20110804_Colleagues_celebration_1_793495b	20110804_Colleagues_celebration_1	[can't tell]	NA	A brings her glass closer to B and holds it out	[none]	NA	clinks glasses with A	fulfilment	no	NA	NA	NA
Russian	20110804_Colleagues_celebration_1_795110	20110804_Colleagues_celebration_1	[none]	NA	A brings her glass closer to B and holds it out	[none]	NA	clinks glasses with A	fulfilment	no	NA	NA	NA
Russian	20110804_Colleagues_celebration_1_797295	20110804_Colleagues_celebration_1	Milia Nikolavna	Mila Nikolayevna	A brings her glass closer to B and holds it out	[not relevant]	NA	clinks glasses with A	fulfilment	no	NA	NA	NA
Russian	20110804_Colleagues_celebration_1_800900	20110804_Colleagues_celebration_1	Alionushka davaj. Vsivo vsivo tebe dobrova	Aliona, give (means let's/ come on). All the best to you.	A brings her glass closer to B and holds it out	[none]	NA	clinks glasses with A	fulfilment	no	NA	NA	NA
Russian	20110804_Colleagues_celebration_1_802320	20110804_Colleagues_celebration_1	[none]	NA	A brings her glass closer to B and holds it out	[not relevant]	NA	clinks glasses with A	fulfilment	no	NA	NA	NA
Russian	20110807_Family_evening_1_459097	20110807_Family_evening_1	nu Marish pusti ejo ja p- poem spokojno	well Marina, let her go, I'll eat quietly.	[not relevant]	ja zh tebe nichio ni eta- my zhe tibe nichio ne delaem.	I nothing to you- we haven't done anything to you	[not relevant]	rejection	NA	NA	NA	NA
Russian	20110807_Family_evening_2_200880	20110807_Family_evening_2	proxodi	come in	[can't tell]	[not relevant]	NA	[enters the room]	fulfilment	no	NA	NA	NA
Russian	20110826_Old_friends_A_2_66555a	20110826_Old_friends_A_2	[none]	NA	pointing towards the hall	[none]	NA	starts moving towards the hall	fulfilment	no	NA	NA	NA
Russian	20110826_Old_friends_A_2_67657b	20110826_Old_friends_A_2	provodish?	will you walk (her home)?	[not relevant]	uhum	Uhuh	is moving towards the hall	fulfilment	no	NA	NA	NA
Russian	20110826_Old_friends_A_2_161840	20110826_Old_friends_A_2	na. Lius',	here, Liusia.	gives a pen to B	[none]	NA	takes the pen	fulfilment	no	NA	NA	NA
Russian	20110826_Old_friends_A_2_160428a	20110826_Old_friends_A_2	vot zdes' vot eta (.) zdes' vot imia familia rospis' i datu	right here, here well (.) here the name, surname, signature and the date.	holds out a sheet of paper that B has to sign and points to something on the paper	[none]	NA	reads the paper and signs it.	fulfilment	no	NA	NA	NA
Russian	20110826_Old_friends_A_2_163564b	20110826_Old_friends_A_2	podpisyvajsia ne bois'	sign (it), don't be afraid.	[not relevant]	[none]	NA	reads the paper and signs it.	fulfilment	no	NA	NA	NA
Russian	20110826_Old_friends_A_2_241550	20110826_Old_friends_A_2	doedajte etu rybku ja ehsio odnu polozhu	finish eating this little fish, I'll put another	[not relevant]	(pust' stoit poka eshio)	(let it stay here still)	[not relevant]	rejection	NA	NA	NA	NA
Russian	20110826_Old_friends_A_2_265683a	20110826_Old_friends_A_2	slushaj Len ^pokazhi ^kak u nas telefon otkliuchaetsia, sevodnia (.) u nas konferencija v Oziorske	listen, Lena, show (me) how our phone is switched off (means: how to switch the phone off )both women have the same type of phone))? Todau (.) We had a conference in Ozyorsk…	[not relevant]	v smysli? (3.0) mozhet byt' tibe bezzvuchnyj rizhim pakazat'?	in what sense? (3.0) Maybe show you a quiet mode?	[not relevant]	other	NA	NA	NA	NA
Russian	20110826_Old_friends_A_2_274556b	20110826_Old_friends_A_2	bizvuchnyj ja znaju	the quiet mode I know	[not relevant]	aa..	oh	finishes cleaning the kitchen and takes A's phone from the table	fulfilment	no	NA	NA	NA
Russian	20110826_Old_friends_A_2_413124	20110826_Old_friends_A_2	Oh davajte, vypjem.	Oh, let's drink	holds out her wine glass	[none]	NA	one of the participants start moving her body	fulfilment	no	NA	NA	NA
Russian	20110826_Old_friends_A_2_415172	20110826_Old_friends_A_2	Davno my ne videlis'	we hadn't seen each other for a long time.	still holds out her wine glass	[none]	NA	participants start clinking glasses	fulfilment	no	NA	NA	NA
Russian	20110826_Old_friends_A_2_653460	20110826_Old_friends_A_2	dopivaj	finish drinking	[not relevant]	dopivaju	I'm finishing drinking	[not relevant]	fulfilment	no	NA	NA	NA
Russian	20110826_Old_friends_A_2_689990a	20110826_Old_friends_A_2	dava:j	give (means let's/come on)	holds out her wine glass	[none]	NA	[not relevant]	other	NA	NA	NA	NA
Russian	20110826_Old_friends_A_2_692065b	20110826_Old_friends_A_2	chio ja.	why me.	[not relevant]	chio ja. Ja tozhe	what me, me too	[not relevant]	rejection	NA	NA	NA	NA
Russian	20110826_Old_friends_A_2_692952	20110826_Old_friends_A_2	dava:j.	give (means let's/come on)	[not relevant]	[none]	NA	gives her glass to the host for a refill	fulfilment	no	NA	NA	NA
Russian	20110826_Old_friends_A_2_694060	20110826_Old_friends_A_2	[none]	NA	places her empty wine glass in fron to the host	[none]	NA	B stands up, takes a bottle and fills the glass.	fulfilment	no	NA	NA	NA
Russian	20110826_Old_friends_A_2_697780	20110826_Old_friends_A_2	Lius' a ty chio.	Liusia, and you what?	[not relevant]	[not relevant]	NA	[not relevant]	other	NA	NA	NA	NA
Russian	20110826_Old_friends_A_2_765177	20110826_Old_friends_A_2	[not relevant]	NA	brings her wine glass closer to the centre of the table	[not relevant]	NA	three other participants clink A's glass	fulfilment	no	NA	NA	NA
Russian	20110827_Family_2_38600	20110827_Family_2	na kapustu vot etu voz'mi,	here, the cabbage here, take	[can't tell]	davaj	give	turns her body towards A.	fulfilment	no	NA	NA	NA
Russian	20110827_Family_2_41890	20110827_Family_2	unesi,	take away	[can't tell]	[none]	NA	brings the cabbage to the kitchen	fulfilment	no	NA	NA	NA
Russian	20110827_Family_2_437830a	20110827_Family_2	ty naverna sela vot kak raz	you probably sat down just right	slightly points with finger and head to the camera	[none]	NA	[not relevant]	other	NA	NA	NA	NA
Russian	20110827_Family_2_440917b	20110827_Family_2	zakrylasia na stul von sadis'	it got covered, sit down on the chair	points to the chair	[none]	NA	moves so that camera view is not covered	fulfilment	no	NA	NA	NA
Russian	20110827_Family_2_537800	20110827_Family_2	nogi moj	wash your legs	[can't tell]	( ) (nogi) u menia	( ) my (legs)	looks at her own feet	other	NA	NA	NA	NA
Russian	20110827_Family_2_538810a	20110827_Family_2	Jul'ka nalej iz fil'tra tam dolzhno s etovat'.	Jul'ka, pour from the filter there should be (filtered).	point	[not relevant]	NA	[not relevant]	other	NA	NA	NA	NA
Russian	20110827_Family_2_545980	20110827_Family_2	chitaj. Eto nikuda daleko ne pojdiot.	read. This will not go away.	points	[not relevant]	NA	[not relevant]	other	NA	NA	NA	NA
Russian	20110827_Family_2_553630b	20110827_Family_2	vskipiatit' tam nado	it needs to be boiled.	points	[none]	NA	[can't tell]	fulfilment	no	NA	NA	NA
Russian	20110827_Family_2_555340c	20110827_Family_2	Jul' nalej mne chajnik vskipiati pozhalujsta ja v fil'tr nalila chtoby mne chaj	Julia, pour me, boil the water kettle please, I poured into the filter, so that I tea-	[not relevant]	[none]	NA	[can't tell]	fulfilment	no	NA	NA	NA
Russian	20110827_Family_2_581450	20110827_Family_2	vot stul sadis'	here's a chair, sit down	points to the chair	[none]	NA	[not relevant]	other	NA	NA	NA	NA
Russian	20110827_Family_2_586140	20110827_Family_2	nachinaj s etoj storony chitat'	start reading from this side	points to the sheet of paper in B's hands	[none]	NA	turns the sheet over	fulfilment	no	NA	NA	NA
Russian	20120114_memorial_1_198851	20120114_memorial_1	Sasha. Jan. (.) prinesi mne, eshio:: kipiatka? I chajnik odin elektricheskij kakoj-nubut' postaf'.	Sasha. Yana, bring me more boiled water? And put one eletctrical kettle on.	[can't tell]	[none]	NA	goes to the kitchen	fulfilment	no	NA	NA	NA
Russian	20120114_memorial_1_234348	20120114_memorial_1	nu prinesi zdes' nam xvatit evo razbavit' a: a: elektricheskij adin fkliuchi	do bring, it will be enough here ti dillute it. And put one elektrical kettle on.	[can't tell]	[none]	NA	brings the water kettle and gives it to A	fulfilment	no	NA	NA	NA
Russian	20120114_memorial_1_287628	20120114_memorial_1	Sahsa, Sasha.	Sasha, Sasha	gives the water keetle to B	[none]	NA	takes the water kettle form A and brings it to the kitchen	fulfilment	no	NA	NA	NA
Russian	20120114_memorial_1_291168	20120114_memorial_1	i posmotrish tam	and you will look there.	[not relevant]	[none]	NA	[can't tell]	fulfilment	no	NA	NA	NA
Russian	20120114_memorial_1_349598	20120114_memorial_1	i vse pa blinchiku beriom, i vse po- znachit eta samae: v miod makaem i panimae:m.	and everybody take a pancake dip it in honey and commemorate	demonstrates how to comply: takes a pancake and rolls it into a roll.	[none]	NA	people start following the instructions	fulfilment	no	NA	NA	NA
Russian	20120114_memorial_1_411080	20120114_memorial_1	vot lozhka	here's a spoon	holds out a spoon	[none]	NA	takes the spoon and gives it to participant C	fulfilment	no	NA	NA	NA
Russian	20120114_memorial_1_424599a	20120114_memorial_1	Sasha. Nado obiazatel'no kashu sjest'	Sasha, it's sure;y necessary to finish eating porridge	[not relevant]	[none]	NA	[not relevant]	other	NA	NA	NA	NA
Russian	20120114_memorial_1_429929b	20120114_memorial_1	lozhechku vsio ravno nada.	it's necessary to eat a little spoon anyway	brings rice to B's plate	[none]	NA	eats the rice	fulfilment	no	NA	NA	NA
Russian	20120114_memorial_1_548760	20120114_memorial_1	[not relevant]	NA	takes a tea bag, puts it in the cup and moves the cup closer to B	[none]	NA	purs hot water into the cup	fulfilment	no	NA	NA	NA
Russian	20120114_memorial_1_571950	20120114_memorial_1	A mne prosto kipiatka. Ja kofe nalila	and for me just boiled water. I pour coffee.	[not relevant]	[none]	NA	[not relevant]	other	NA	NA	NA	NA
Russian	20120114_memorial_1_580450	20120114_memorial_1	( ) kipiatochka	( ) boiled water	holds out the cup	[none]	NA	takes the cup and pours hot water in it	fulfilment	no	NA	NA	NA
Russian	20120114_memorial_1_582210a	20120114_memorial_1	smotri tol'ko Sasha.	watch out, Sasha	point to the child near B	[none]	NA	looks at the child	fulfilment	no	NA	NA	NA
Russian	20120114_memorial_1_583845b	20120114_memorial_1	chut' chut' v storonku otojdi,	go a little bit to the side	waving gesture	[none]	NA	moves slightly away from the child	fulfilment	no	NA	NA	NA
Russian	20120114_memorial_1_610453a	20120114_memorial_1	Sasha pouxazhivaj za sestroj	Sasha, take care of your sister	[can't tell]	chio t'	what for you?	[can't tell]	other	NA	NA	NA	NA
Russian	20120114_memorial_1_612270b	20120114_memorial_1	ona xochit tozhe kofe	she also wants coffee	[can't tell]	[none]	NA	[can't tell]	other	NA	NA	NA	NA
Russian	20120114_memorial_1_614373	20120114_memorial_1	tam v kruzhku ej v kruzhku kipiatka nalej, i prinesi	in a cup there. Pour boiled water in a cup and bring (it)	[not relevant]	[none]	NA	[can't tell]	fulfilment	no	NA	NA	NA
Russian	20120114_memorial_1_618973a	20120114_memorial_1	i tam eta samae v bal'shoj kruzhke est' slivochki. ^nalej v chio-nibut' poprilichnee,	and there in a big cup, there's cream. Pour it in something decent.	[not relevant]	[none]	NA	[can't tell]	fulfilment	no	NA	NA	NA
Russian	20120114_memorial_1_631643	20120114_memorial_1	blinchiki vot probujte eta: eta s- svekrofka u menia spec po blinchikam	taste the pancakes, my mother-in-law is a pancake specialist.	[not relevant]	[none]	NA	one participant takes a pancake and puts it on his plate	other	NA	NA	NA	NA
Russian	20120114_memorial_1_659063b	20120114_memorial_1	slyshish Sash. (.) tam v takoj bol'shoj kruzhke stoit slivki. Nalej v kakuju	Listen Sasha (.) in a big cup there there's cream. Pour it in some…	depicts the size of the cup. Points to the closet.	nu malako.	well, milk.	[not relevant]	other	NA	NA	NA	NA
Russian	20120114_memorial_1_664931c	20120114_memorial_1	da. Nalej tam gde-nibut' est' naverno molochnik.	yes, pour there somewhere, there's probably a milk can.	point to the closet.	[none]	NA	goes away	fulfilment	no	NA	NA	NA
Russian	20120602_family_friends_2_361540	20120602_family_friends_2	[none]	NA	is reaching for the plate with cookies and takes one	[none]	NA	moves the plate with cookies closer to A.	fulfilment	yes	nichio nichio (it's nothing)	no	NA
Russian	20120602_family_friends_2_483450	20120602_family_friends_2	sliunkoj razmochi	soak it in saliva	[not relevant]	davaj	give (means: come on, go ahead)	[can't tell]	other	NA	NA	NA	NA
Russian	20120602_family_friends_2_489225a	20120602_family_friends_2	davaj	give	[not relevant]	chio davaj	what give	[not relevant]	other	NA	NA	NA	NA
Russian	20120602_family_friends_2_491192b	20120602_family_friends_2	razmochi	soak (it)	[not relevant]	[none]	NA	[not relevant]	other	NA	NA	NA	NA
Russian	20120602_family_friends_2_1031194a	20120602_family_friends_2	Ol', but' liubezna pokazhi nomer	Olia, be kind, show the number.	[not relevant]	[none]	NA	[not relevant]	fulfilment	no	NA	NA	NA
Russian	20120602_family_friends_2_1034412b	20120602_family_friends_2	pust' opaznaet specialista.	let (her) identify the number.	[not relevant]	na 919 nachinaetsia	it starts with 919	[not relevant]	fulfilment	no	NA	NA	NA
Russian	20120602_family_friends_2_1085520	20120602_family_friends_2	[none]	NA	drinks up his tea and gives the cup to B	[none]	NA	puts a tea bag in the cup, tales the cup and pour hot water in it	fulfilment	no	NA	NA	NA
Russian	20120602_family_friends_2_1107155	20120602_family_friends_2	[none]	NA	puts a tea bag in the cup and moves it closer to B	[not relevant]	NA	pours hot water in the cup	fulfilment	no	NA	NA	NA
Russian	20120202_cooking_3_2260	20120202_cooking_3	chaj popejte	drink (a bit of) tea	points to the kitchen table	da m- nado idti:	well, it's necessary to leave	[not relevant]	rejection	NA	NA	NA	NA
Russian	20120202_cooking_3_10490	20120202_cooking_3	desiat' raz by popili davaj pejte i idite	you could have drank the tea ten times already. Drink (it) and go.	head point	[none]	NA	[not relevant]	other	NA	NA	NA	NA
Russian	20120202_cooking_3_127350	20120202_cooking_3	davaj budem odevat'sia togda	let's get dressed then	reaches to receive the jacket	[not relevant]	NA	gives the jacket to A	fulfilment	no	NA	NA	NA
Russian	20120202_cooking_3_184770a	20120202_cooking_3	sadites' ch- -i p- i eta i pejte chaj	sit down and drink tea	[can't tell]	[none]	NA	[not relevant]	other	NA	NA	NA	NA
Russian	20120202_cooking_3_188495b	20120202_cooking_3	ani ehsio minut 15 budut	they'll stay for 15 more minutes	[can't tell]	da xot' dva:cat'	even if it's 20	[not relevant]	other	NA	NA	NA	NA
Russian	20120202_cooking_3_209200	20120202_cooking_3	v sumke paglidi:	take a look in (her) bag	[can't tell]	da ja chio budu	what should I	[not relevant]	rejection	NA	NA	NA	NA
Russian	20120202_cooking_3_226998a	20120202_cooking_3	daj-ka ruimki nam	give us glasses	[not relevant]	[none]	NA	[not relevant]	other	NA	NA	NA	NA
Russian	20120202_cooking_3_228139b	20120202_cooking_3	s pomidorchikom	with a little tomoto	[not relevant]	[none]	NA	goes to the closet	fulfilment	no	NA	NA	NA
Russian	20120202_cooking_3_230679c	20120202_cooking_3	daj my pa riumachke (vdvojom) tresnim	give, the (two) of us will drink a glass each.	[not relevant]	[none]	NA	takes three glasses out of the closet and puts them on the table	fulfilment	no	NA	NA	NA
Russian	20120202_cooking_3_334080a	20120202_cooking_3	Sasha. Davaj siuda ko mne.	Sasha, give (means come on) here to me.	[not relevant]	[none]	NA	[note relevant]	other	NA	NA	NA	NA
Russian	20120202_cooking_3_336640b	20120202_cooking_3	my pa riumachke s toboj shias	we'll a glass each	[not relevant]	[can't tell]	NA	goes and sits nex to A	fulfilment	no	NA	NA	NA
Russian	20120202_cooking_3_536147	20120202_cooking_3	tixon'ko Liuba shias stolkniote tam	easy Liuba, you'll run into the camera.	[not relevant]	[not relevant]	NA	[can't tell]	other	NA	NA	NA	NA
Russian	20120202_cooking_3_613328	20120202_cooking_3	vot zdes'	right here	A points to her own shirt	[none]	NA	removes something from his shirt	fulfilment	no	NA	NA	NA
Russian	20120202_cooking_3_626985a	20120202_cooking_3	mamul' tam gde-nibut'	Mama, there anywhere (the turn is not complete)	[not relevant]	chio? Triapochku?	what? A towel/rag?	[not relevant]	other	NA	NA	NA	NA
Russian	20120202_cooking_3_628197b	20120202_cooking_3	ruki vytirat'	to wipe the hands	rubs his hands	vot ona	here is it	looks around, stands up and gets the towel	fulfilment	no	NA	NA	NA
Russian	20120202_cooking_3_933028	20120202_cooking_3	pust' paka	leave it for now	[can't tell]	nu daj poprobovat'	well do give to taste	[not relevant]	rejection	NA	NA	NA	NA
Russian	20120202_cooking_3_934019a	20120202_cooking_3	nu daj poprobovat'	do give to taste	[not relevant]	[none]	NA	is looking for something in a sack	fulfilment	no	NA	NA	NA
Russian	20120202_cooking_3_935369b	20120202_cooking_3	xot' odin	at least one	[not relevant]	[none]	NA	gives a cookie to B	fulfilment	no	NA	NA	NA
Russian	20120202_cooking_3_955089a	20120202_cooking_3	nu-ka Sash podaj mne odin etat	Sasha, pass me one of these	[can't tell]	cheburek?	cheburek? (name dish)	B moves his hand closer to the plate with little pies	other	NA	NA	NA	NA
Russian	20120202_cooking_3_957984b	20120202_cooking_3	paprobovat'. Aha	to taste, yes.	[can't tell]	[none]	NA	brings the plate with little pies closer to A	fulfilment	no	NA	NA	NA
Russian	20120120_colleagues_casual_2_318420a	20120120_colleagues_casual_2	ladno Olia davaj bol'shuju tarelku tut kartoshka takaja krupnaja (bliam)	ok Olga, do give the big bowl, the potatoes here are so large (damn)	[not relevant]	a ja i gavariu	that's what I'm saying	is looking for something in the closet	fulfilment	no	NA	NA	NA
Russian	20120120_colleagues_casual_2_321790b	20120120_colleagues_casual_2	dve shtuki vsego vlezit blin hahaha	oniy two pieces will fit, damn hahaha (this is an explanation for A requesting a big bowl)	[not relevant]	na. ^takuju dat'?	here, shall I give you one like this?	takes a bowl from the closet and gives it to A	fulfilment	no	NA	NA	NA
Russian	20120120_colleagues_casual_2_339070a	20120120_colleagues_casual_2	grenki tam eshio dostan'	get the rosted bread there	[not relevant]	[not relevant]	NA	[not relevant]	other	NA	NA	NA	NA
Russian	20120120_colleagues_casual_2_342825b	20120120_colleagues_casual_2	(Name) padi ehsio poest	(Name) will probably eat as well	[not relevant]	[none]	NA	takes plates and other things from the closet	fulfilment	no	NA	NA	NA
Russian	20120120_colleagues_casual_2_356110	20120120_colleagues_casual_2	loshki pavarioshki okunulis' dve matrioshki	spoons (says a rhyme)	[not relevant]	[none]	NA	gives a spoon to A	fulfilment	no	NA	NA	NA
Russian	20120120_colleagues_casual_2_475260a	20120120_colleagues_casual_2	Aijziush aj da:	Ayza, come on	[not relevant]	[none]	NA	nodds, comes towards A	fulfilment	no	NA	NA	NA
Russian	20120120_colleagues_casual_2_477005b	20120120_colleagues_casual_2	sup	the soup	[not relevant]	[not relevant]	NA	comes towards A	fulfilment	no	NA	NA	NA
Russian	20120120_colleagues_casual_2_498040a	20120120_colleagues_casual_2	Ol'ga Bat'kyevna (.) nakladyvajte mne	Olga (fake patronymic) (.) serve me	[not relevant]	[none]	NA	takes a bowl	other	NA	NA	NA	NA
Russian	20120120_colleagues_casual_2_505195b	20120120_colleagues_casual_2	ty zhe povar u nas	you áre our cook	[not relevant]	[none]	NA	stands up and starts scooping soup for A	fulfilment	yes	spasiba	yes	uhum
Russian	20120120_colleagues_casual_2_525890a	20120120_colleagues_casual_2	perchik	a little pepper	points to the pepper on the table	[none]	NA	[not relevant]	other	NA	NA	NA	NA
Russian	20120120_colleagues_casual_2_529330b	20120120_colleagues_casual_2	[none]	NA	puts pepper near B	[not relevant]	NA	takes pepper and puts it in the soup	fulfilment	no	NA	NA	NA
Russian	20120120_colleagues_casual_2_559980	20120120_colleagues_casual_2	xleb xren xre:n' (.) garchicu	bread, horse raddish (.) mustard	[not relevant]	[none]	NA	takes a piece of bread	fulfilment	no	NA	NA	NA
Russian	20120120_colleagues_casual_2_703670	20120120_colleagues_casual_2	a eta chio gde loshka. Vot navernae?	what's this? Where's the spoon? Here perhaps?	repeatatively points to the table	[not relevant]	NA	gives the spoon to A	fulfilment	no	NA	NA	NA
Russian	20120120_colleagues_casual_2_1032770	20120120_colleagues_casual_2	tam navernae padi eshio i dalit' nada net?	it's probably also necessary to fill it or not?	[not relevant]	[none]	NA	B stands up and looks in the keetle, later fills it in with water.	fulfilment	no	NA	NA	NA
Russian	20120120_colleagues_casual_2_1194802	20120120_colleagues_casual_2	siuda priam	right in here	points to the bowl	[none]	NA	puts cookies in the bowl	fulfilment	no	NA	NA	NA
Russian	20120120_colleagues_casual_2_1286900a	20120120_colleagues_casual_2	davaj davaj	give give (can also mean come on, come on)	[not relevant]	[none]	NA	[not relevant]	other	NA	NA	NA	NA
Russian	20120120_colleagues_casual_2_1287820b	20120120_colleagues_casual_2	prisazhivajsia	sit down.	[not relevant]	nu vy zhe chaj shias budete pit'	but you're going to drink tea	[not relevant]	rejection	NA	NA	NA	NA
Russian	20120120_colleagues_casual_2_1293120c	20120120_colleagues_casual_2	davaj	give (can also means come on)	[not relevant]	[none]	NA	stands up	fulfilment	no	NA	NA	NA
Russian	20120120_colleagues_casual_2_1293815d	20120120_colleagues_casual_2	prisazhivajsia	sit down.	[not relevant]	[none]	NA	walks towards the table	fulfilment	no	NA	NA	NA
Russian	20120120_colleagues_casual_2_1328560	20120120_colleagues_casual_2	chto ty blin	what (the hell)	is trying to find a spoon	[none]	NA	B takes the cutlery container from the closet	fulfilment	no	NA	NA	NA
Russian	20110821_Family_dinner_Country_A_2_324590a	20110821_Family_dinner_Country_A_2	adnavo palozh etava (.) galubechka	serve me one this (.) golubets (name dish)	holds out her plate	aha	uhuh	takes the plate from B	fulfilment	yes	uhum	no	NA
Russian	20110821_Family_dinner_Country_A_2_487270a	20110821_Family_dinner_Country_A_2	vot y: sxadil by s nej,	so, you would go with her.	[not relevant]	[none]	NA	[not relevant]	other	NA	NA	NA	NA
Russian	20110821_Family_dinner_Country_A_2_494540b	20110821_Family_dinner_Country_A_2	pakazal by vot k radnichku by ejo svadil	you would show her, here, you would go to the spring.	[not relevant]	do:zhdik pashiol	it started raining	[not relevant]	rejection	NA	NA	NA	NA
Russian	20110821_Family_dinner_Country_A_2_504290a	20110821_Family_dinner_Country_A_2	salfetki vzadi Kostia	the napkins are behind (you). Kostia	head pointing	[none]	NA	[not relevant]	other	NA	NA	NA	NA
Russian	20110821_Family_dinner_Country_A_2_507870	20110821_Family_dinner_Country_A_2	gde salfetki-ta szadi u tibia	where are the napkins? Behind you	head pointing	[none]	NA	turns around to look behind	fulfilment	no	NA	NA	NA
Russian	20110821_Family_dinner_Country_A_2_507870	20110821_Family_dinner_Country_A_2	i vot est' salfetachki na na	and here're the napkins, here, here	holds out a napkin	[none]	NA	takes the napkins from A	fulfilment	no	NA	NA	NA
Russian	20110821_Family_dinner_Country_A_2_514091a	20110821_Family_dinner_Country_A_2	tak nu shampanskava mne knto-nibut' naljot?	so, will anyone pour me champaign?	[not relevant]	kaneshna	of course	[not relevant]	fulfilment	no	NA	NA	NA
Russian	20110821_Family_dinner_Country_A_2_516936b	20110821_Family_dinner_Country_A_2	da. Mushiny u nas est' net?	yes, do we have any men?	[not relevant]	[none]	NA	[not relevant]	other	NA	NA	NA	NA
Russian	20110821_Family_dinner_Country_A_2_519680c	20110821_Family_dinner_Country_A_2	chio sidish ta? Nalej Liube shampanskava ta.	what are you sitting? (means doing nothing) Pour champaign for Liuba.	head point toward Liuba	Kostia nu-ka praslidi	Kostia, see to (it)	B gazes at Kostia	other	NA	NA	NA	NA
Russian	20110821_Family_dinner_Country_A_2_523639d	20110821_Family_dinner_Country_A_2	Kostia nu-ka praslidi	Kostia, see to (it)	[not relevant]	[none]	NA	takes the bottle and pour champaign	fulfilment	no	NA	NA	NA
Russian	20110821_Family_dinner_Country_A_2_526890	20110821_Family_dinner_Country_A_2	Idi von naverx tam paspakojnej	go upstairs, it's quieter there.	[not relevant]	ne: ja v adno mesta	no, I'm going to certain place	[can't tell]	rejection	NA	NA	NA	NA
Russian	20110821_Family_dinner_Country_A_2_572060a	20110821_Family_dinner_Country_A_2	a dedu?	and for the grandad?	[not relevant]	[none]	NA	is closing or opening the bottle	other	NA	NA	NA	NA
Russian	20110821_Family_dinner_Country_A_2_573340b	20110821_Family_dinner_Country_A_2	a dedu?	and for the grandad?	[not relevant]	[none]	NA	is opening the bottle and brings the bottle for pouring	fulfilment	no	NA	NA	NA
Russian	20110821_Family_dinner_Country_A_2_576440c	20110821_Family_dinner_Country_A_2	hahaha sebe nalil i ladna	you poured for yourseld and that's it.	[not relevant]	[none]	NA	is already pouring the drink	other	NA	NA	NA	NA
Russian	20110821_Family_dinner_Country_A_2_1038680a	20110821_Family_dinner_Country_A_2	aha Vova ajda-te sxadite Kostia	yes, Vova, come on, go, Kostia.	touches Vova and Kostia	shto Vova: pajdiom?	what, Vova,m shall we go?	[can't tell]	other	NA	NA	NA	NA
Russian	20110821_Family_dinner_Country_A_2_1041540b	20110821_Family_dinner_Country_A_2	ajda-te ajda-te	come on, come on.	[not relevant]	[none]	NA	probably shakes his head	rejection	NA	NA	NA	NA
Russian	20110821_Family_dinner_Country_A_2_1042855c	20110821_Family_dinner_Country_A_2	a chio ty.	and you what	[not relevant]	[none]	NA	[can't tell]	other	NA	NA	NA	NA
Russian	20110821_Family_dinner_Country_A_2_1042855d	20110821_Family_dinner_Country_A_2	pajdiom.	let's go	[not relevant]	[none]	NA	[can't tell]	other	NA	NA	NA	NA
Russian	20110821_Family_dinner_Country_A_2_1043684a	20110821_Family_dinner_Country_A_2	da ku- pust' Vova	leave it, Vova.	[not relevant]	[not relevant]	NA	[not relevant]	other	NA	NA	NA	NA
Russian	20110821_Family_dinner_Country_A_2_1044550e	20110821_Family_dinner_Country_A_2	da sxadi:te da vy chio sxadite na ruchej praguliajtes'	do go, what you, go to the creek, take a walk (go for a stroll)	[not relevant]	[none]	NA	[can't tell]	other	NA	NA	NA	NA
Russian	20110826_Old_friends_B_1_7572	20110826_Old_friends_B_1	pokazhi	show	reaches to take the picture	[not relevant]	NA	gives the picture to A	fulfilment	no	NA	NA	NA
Russian	20110826_Old_friends_B_1_33757	20110826_Old_friends_B_1	[not relevant]	NA	holds out the picture	[not relevant]	NA	takes th epicture from A	fulfilment	no	NA	NA	NA
Russian	20110826_Old_friends_B_1_39078	20110826_Old_friends_B_1	[not relevant]	NA	reaches to take a picture	[none]	NA	gives the picture to A	fulfilment	no	NA	NA	NA
Russian	20110826_Old_friends_B_1_58969	20110826_Old_friends_B_1	daj posmotr(et')	give to look	reaches with her hand to the picture	[not relevant]	NA	gives the picture to A	fulfilment	no	NA	NA	NA
Russian	20110826_Old_friends_B_1_206045	20110826_Old_friends_B_1	[none]	NA	reaches to take ablum	[not relevant]	NA	gives the album to A	fulfilment	no	NA	NA	NA
Russian	20110826_Old_friends_B_1_244934a	20110826_Old_friends_B_1	na vybiraj sebe kakuju xochish	here, choose yourself which one you want	holds out pictures	davaj vyberu chio-nibut'	give (let) me I'll choose something	takes the pictures	fulfilment	no	NA	NA	NA
Russian	20110826_Old_friends_B_1_298048	20110826_Old_friends_B_1	[not relevant]	NA	reaches to the picture and takes it	[not relevant]	NA	releases the picture	fulfilment	no	NA	NA	NA
Russian	20110826_Old_friends_B_1_302784a	20110826_Old_friends_B_1	chio tam?	what there?	[not relevant]	[not relevant]	NA	[not relevant]	other	NA	NA	NA	NA
Russian	20110826_Old_friends_B_1_305226b	20110826_Old_friends_B_1	kakije pakazhi	which ones, show.	[not relevant]	[none]	NA	turns the picture around, shows it to A	fulfilment	no	NA	NA	NA
Russian	20110826_Old_friends_B_1_427588	20110826_Old_friends_B_1	Lenka pravda vkliuchi televizar a?	Lena, really, switch the TV on, he?	[not relevant]	nu tam siodnia kstati bitva ekstrasensaf	yeah, there's today by the way 'the battle of psychics'.	[not relevant]	other	NA	NA	NA	NA
Russian	20110826_Old_friends_B_1_550898	20110826_Old_friends_B_1	Len palazhi mne na kurtku a?	Lena, put (it) on my jacket, he?	holds out a picture	[not relevant]	NA	takes the picture	fulfilment	no	NA	NA	NA
Russian	20110826_Old_friends_B_1_699037	20110826_Old_friends_B_1	[none]	NA	moves her glass towards B	[none]	NA	takes the glass and pours champaign in it	fulfilment	no	NA	NA	NA
Russian	20110826_Old_friends_B_1_749947	20110826_Old_friends_B_1	[not relevant]	NA	brings her glass closer to B	[not relevant]	NA	B clinks A's glass	fulfilment	no	NA	NA	NA
Russian	20110826_Old_friends_B_1_754835	20110826_Old_friends_B_1	[not relevant]	NA	holds out her glass	[not relevant]	NA	B clinks A's glass	fulfilment	no	NA	NA	NA
Russian	20110826_Old_friends_B_1_1002391	20110826_Old_friends_B_1	[not relevant]	NA	holds out her hand with B's mobile phone in it	[not relevant]	NA	takes the phone from A	fulfilment	no	NA	NA	NA
Russian	20110813_School_Friends_2_29108a	20110813_School_Friends_2	paexali?	let's go?	[not relevant]	ja uzhe vypila	I've already drunk	[not relevant]	rejection	NA	NA	NA	NA
Russian	20110813_School_Friends_2_31394b	20110813_School_Friends_2	nu i chio	so what?	[not relevant]	ja uzhe za ruliom ne poedu	I'm not getting behing the wheel anymore	[not relevant]	rejection	NA	NA	NA	NA
Russian	20110813_School_Friends_2_134632a	20110813_School_Friends_2	siuda ne vyxadi tuda k akoshku vyxadi	don't go here, go there to the window	[can't tell]	[none]	NA	goes to the window	fulfilment	no	NA	NA	NA
Russian	20110813_School_Friends_2_146500b	20110813_School_Friends_2	nu k akoshku padajdi shtob slyshna byla a to	well go to the window so that (you) can here	[can't tell]	chio	what	[not relevant]	rejection	NA	NA	NA	NA
Russian	20110813_School_Friends_2_150774c	20110813_School_Friends_2	sviazi u menia tut ne:tu:	I don't have (any) reception here	[not relevant]	[can't tell]	NA	[not relevant]	other	NA	NA	NA	NA
Russian	20110813_School_Friends_2_164910	20110813_School_Friends_2	ty by xot' akoshki atkryla u tia taka:ja duxata:	you would at least open a window, it's so stuffy (at you place)	[can't tell]	da ty chio, davaj atkroj	really? Let me open (it)	opens the windows	fulfilment	no	NA	NA	NA
Russian	20110813_School_Friends_2_205217	20110813_School_Friends_2	Len upadio:t	Lena, it will fall	points to the couch	[not relevant]	NA	picks something up from the couch	fulfilment	no	NA	NA	NA
Russian	20110813_School_Friends_2_320844	20110813_School_Friends_2	[not relevant]	NA	holds out a photo album	[not relevant]	NA	takes the album from A	fulfilment	no	NA	NA	NA
Russian	20110813_School_Friends_2_344042	20110813_School_Friends_2	[none]	NA	blocks B from turning a page	[none]	NA	stops turning the page	fulfilment	no	NA	NA	NA
Russian	20110813_School_Friends_2_564606	20110813_School_Friends_2	smatri tam fatagrafii	watch (out), there're photos	head point	[not relevant]	NA	touches the pictures	fulfilment	no	NA	NA	NA
Russian	20110813_School_Friends_2_610120	20110813_School_Friends_2	nalej mne	pour me in	shifts her glass slightly on the table	davaj (.) chut'-chut'	come on, a little bit	pours the drink	fulfilment	no	NA	NA	NA
Russian	20110813_School_Friends_2_612795	20110813_School_Friends_2	[none]	NA	shifts her glass closer to B	[none]	NA	moves the glass further closer to B	fulfilment	no	NA	NA	NA
Russian	20110813_School_Friends_2_614080	20110813_School_Friends_2	[none]	NA	shifts her glass closer to B	[none]	NA	pours the drink	fulfilment	no	NA	NA	NA
Russian	20110813_School_Friends_2_617930	20110813_School_Friends_2	[none]	NA	moves glass closer to B	[none]	NA	takes the drink	fulfilment	no	NA	NA	NA
Russian	20110813_School_Friends_2_618255a	20110813_School_Friends_2	Natash pirashki, ty davaj vyzyvaj gazafshicu	Natasha, the little pies, you do call the gaswoman.	[not relevant]	xva:tit	(that's) enough	waves with her hand	rejection	NA	NA	NA	NA
Russian	20110813_School_Friends_2_621320b	20110813_School_Friends_2	nu kak suxa ta	(it's) so dry	[not relevant]	[none]	NA	[not relevant]	other	NA	NA	NA	NA
Russian	20110813_School_Friends_2_684673	20110813_School_Friends_2	ty s toj na tu storonu pereverni,	you turn it over fom that to that side	[not relevant]	[not relevant]	NA	turns over the album	fulfilment	no	NA	NA	NA
Russian	20110817_Family_dinner_B_2_185698	20110817_Family_dinner_B_2	davaj	give (can also mean come on)	reaches to receive a baby	[not relevant]	NA	releases the baby	fulfilment	no	NA	NA	NA
Russian	20110817_Family_dinner_B_2_240077	20110817_Family_dinner_B_2	Ninul' nu ty tam chio napikla tam? Ja tibia fsio zhdu	Nina, you what, have finished baking there? I'm waiting and waiting for you.	[not relevant]	[none]	NA	[can't tell]	other	NA	NA	NA	NA
Russian	20110817_Family_dinner_B_2_242167	20110817_Family_dinner_B_2	nachal'nik, xarosh uzhe pech	chief, it's alright already (means stop cooking already and come eat with us)	[not relevant]	[none]	NA	[can't tell]	other	NA	NA	NA	NA
Russian	20110817_Family_dinner_B_2_244073	20110817_Family_dinner_B_2	ja tebia fsio zhdu gavariu kagda vy pridiote tam pasidite	I'm waiting and waiting, I'm saying, when you there come and sit for a while.	[not relevant]	[none]	NA	[can't tell]	other	NA	NA	NA	NA
Russian	20110817_Family_dinner_B_2_536934	20110817_Family_dinner_B_2	davaj Shamil'	give, Shamil' (can aslo mean: come on, Shamil)	reaches to take a baby	[none]	NA	releases the baby	fulfilment	no	NA	NA	NA
Russian	20110817_Family_dinner_B_2_538524	20110817_Family_dinner_B_2	mam a chio: vy s diadej Petej ne sadites'?	mama, why you and uncle Petia don't sit down?	[not relevant]	nu ja zakonchila tol'ka chto pech.	well I've just finished baking.	[not relevant]	fulfilment	no	NA	NA	NA
Russian	20110817_Family_dinner_B_2_551217	20110817_Family_dinner_B_2	[none]	NA	moves his glass closer to B	[none]	NA	pours a drink	fulfilment	no	NA	NA	NA
Russian	20110817_Family_dinner_B_2_641117	20110817_Family_dinner_B_2	^atkroj chio (sidish)	open, why are you sitting (meaning, doing nothing)	[not relevant]	[none]	NA	takes A's glass	fulfilment	no	NA	NA	NA
Russian	20110817_Family_dinner_B_2_649099	20110817_Family_dinner_B_2	mama ana salfetku zhujot	mama, she's chewing on the napkin.	[not relevant]	[none]	NA	looks at the child	fulfilment	no	NA	NA	NA
Russian	20110816_Sisters_A_1_162222	20110816_Sisters_A_1	ja shias ^gromkae chtenie vam sdelaem i vsio. I chio muchica chitat'?	I'll now read outloud and that's it. And why suffer and read (yourself)?	[can't tell]	a tak u vsex adinakavae shto li?	so everyone has the same ones?	stops waking	fulfilment	no	NA	NA	NA
Russian	20110816_Sisters_A_1_167630	20110816_Sisters_A_1	pa- patpi:syvaj ni chita:ja	sign without reading.	[not relevant]	O:h ty kakoj. Chio-niut' patpishu, a minia ras i vyzavut	Oh, that's what's you're like. I'll sign someting and (they) will summon me.	[not relevant]	rejection	NA	NA	NA	NA
Russian	20110816_Sisters_A_1_168895	20110816_Sisters_A_1	a: tak chitaj	so, read.	[not relevant]	[none]	NA	[not relevant]	other	NA	NA	NA	NA
Russian	20110816_Sisters_A_1_188525	20110816_Sisters_A_1	nu chitaj ty vot v achkax chitaj	so you read, you're (wearing) glasses, read.	[not relevant]	aha: ja paetamu i v achkax ( )	yeah? That is the reason I'm wearing glasses.	[not relevant]	rejection	NA	NA	NA	NA
Russian	20110816_Sisters_A_1_190997	20110816_Sisters_A_1	a vot Julia	but here Julija (means, Julija will do it)	[can't tell]	[none]	NA	[not relevant]	other	NA	NA	NA	NA
Russian	20110816_Sisters_A_1_193148	20110816_Sisters_A_1	chitaj Julia da i vsio	read, Julia, and that's it.	[can't tell]	nu vobshem 'vam…	well, so…to you	[not relevant]	fulfilment	no	NA	NA	NA
Russian	20110816_Sisters_A_1_199294	20110816_Sisters_A_1	slushaj Julia prosta budet chitat' da i-	listen, Julia will just be reading (it) and-	[can't tell]	[none]	NA	[can't tell]	fulfilment	no	NA	NA	NA
Russian	20110816_Sisters_A_1_323874	20110816_Sisters_A_1	[none]	NA	has trouble reading the text	ochki ana bez achkov sidit pal'cem tychet. Luchshe b achki vziala da-	glasses, she is sitting without glasses, points with her finger.	stands up and goes to another room	fulfilment	no	NA	NA	NA
Russian	20110816_Sisters_A_1_332247	20110816_Sisters_A_1	davaj maju lupu	give me my magnifying glass	holds hand palm out	[none]	NA	[not relevant]	fulfilment	no	NA	NA	NA
Russian	20110816_Sisters_A_1_333773	20110816_Sisters_A_1	zabral u menia lupu	you took it away from me	holds hand palm out	[can't tell]	NA	[not relevant]	fulfilment	no	NA	NA	NA
Russian	20110816_Sisters_A_1_335236	20110816_Sisters_A_1	[none]	NA	holds our her arm	a:: tiper' ruki tianesh da?	oh, and now you're reaching (for it), aren't you?	gives B her glasses	fulfilment	no	NA	NA	NA
Russian	20110816_Sisters_A_1_396417	20110816_Sisters_A_1	daj achki	give (me) the glasses	reaches to receive glasses	[none]	NA	gives glasses to B	fulfilment	no	NA	NA	NA
Russian	20110816_Sisters_A_1_346974	20110816_Sisters_A_1	a otchistva mozhish A pisa- pastavit' da i vsio	and the patronymic, you can just put 'A' and that's it.	[not relevant]	[none]	NA	[not relevant]	other	NA	NA	NA	NA
Russian	20110816_Sisters_A_1_401078	20110816_Sisters_A_1	[none]	NA	reaches to receive a pen	[not relevant]	NA	gives the pen to A	fulfilment	no	NA	NA	NA
Russian	20110816_Sisters_A_1_450069	20110816_Sisters_A_1	ja raspisalas' tebe vsio	I've signed everything for you	holds out a sheet of paper	[none]	NA	takes the sheet	fulfilment	no	NA	NA	NA
Russian	20110816_Sisters_A_1_451884	20110816_Sisters_A_1	[none]	NA	reaches to receive a pen	[not relevant]	NA	gives the pen	fulfilment	no	NA	NA	NA
Russian	20110816_Sisters_A_1_478592	20110816_Sisters_A_1	nu chio davajte salat xot' pazaftrakaem ja eshio ne zaftrakala	so what, let's (eat) salad, (let's) at least have breakfast, I haven't had breakfast.	[not relevant]	sadis'	sit down	[not relevant]	fulfilment	no	NA	NA	NA
Russian	20110817_Niece_1_52997	20110817_Niece_1	ty ix v mikravalnofku kin' ani attajut	you throw them in the microwave, they'll thaw	[not relevant]	da net u menia mikravalnovki	but I don't have a microwave	[not relevant]	rejection	NA	NA	NA	NA
Russian	20110817_Niece_1_88200	20110817_Niece_1	[not relevant]	NA	is looking for a place on the table	nu na: vot tarelachku na	here a plate, here	removes a tea spoon from the saucer and moves it closer to A	fulfilment	no	NA	NA	NA
Russian	20110817_Niece_1_356122	20110817_Niece_1	[not relevant]	NA	holds out the cutting board	[not relevant]	NA	reaches to take the board	fulfilment	no	NA	NA	NA
Russian	20110817_Niece_1_408457	20110817_Niece_1	[not relevant]	NA	comes closer to B	[not relevant]	NA	steps aside	fulfilment	no	NA	NA	NA
Russian	20110817_Niece_1_1517800	20110817_Niece_1	[not relevant]	NA	stands up from the table	[not relevant]	NA	moves the table so that A can pass through	fulfilment	no	NA	NA	NA
Russian	20120602_Granddaughter_47518	20120602_Granddaughter	smatrite texhniku ni snisi:te	watch out, don't blow the equipment	[not relevant]	da nu (.) pasmo:trim	well (.) we'll watch	[not relevant]	fulfilment	no	NA	NA	NA
Russian	20120602_Granddaughter_605308	20120602_Granddaughter	na daj ej von vazachku ana budit sidet' s nej	here, give her the vase. She'll be seating with it.	holds out the vase for A's child first and then for A's mother	ja: na stol (pastavliu)	I'll put it on the table	takes the vase from A but then puts it on the table	rejection	NA	NA	NA	NA
Russian	20120602_Granddaughter_618398	20120602_Granddaughter	davaj mne eyo	give her to me	reaches to receive the child	opha	hopla	B lifts the child and gives the child to A	fulfilment	no	NA	NA	NA
Russian	20120602_Granddaughter_625658	20120602_Granddaughter	na vazachku	here, the vase	holds out the vase and then puts it back on the table	[not relevant]	NA	[not relevant]	NA	NA	NA	NA	NA
Siwu	Neighbours_662742	Neighbours	Sɛsi bɔ mɛ ipɛmi ku ɛ̀ɛ̀ kàpoi anɔ:?	Sesi, bring me a knife and a bowl you hear?	[not relevant]	[none]	NA	(15.0) ((brings knife))	fulfilment	no	NA	NA	NA
Siwu	Neighbours_681422	Neighbours	hɛ bɔ mɛ̀ kàpòeì, si lòɣɛrɛ igbeɖi.	hey bring me a bowl so that I can peel cassava	[not relevant]	[none]	NA	[can't tell]	fulfilment	no	NA	NA	NA
Siwu	Neighbours_684266	Neighbours	bɔ mɛ kàpoí	bring me a bowl.	[not relevant]	[none]	NA	(23.0) ((brings bowl))	fulfilment	no	NA	NA	NA
Siwu	Neighbours_696487	Neighbours	sí à ɖi bɛ̀rɛ̀dzo à bɔ mɛ̀ lò tã fɔ ɔwa adzó.	that you take the plantain bring it to me (so that) I give it to your grandmother Adzo	[not relevant]	[none]	NA	[can't tell]	other	NA	NA	NA	NA
Siwu	Neighbours_703013	Neighbours	ao! sɛrɛ ( ) nyɔ (babaa lo a ba mɛ dzo dzo)	oh, the goat, look ( ) !	[not relevant]	kai!	kai! ((call used to chase away goats))	((raises knife in threatening gesture to goat))	fulfilment	no	NA	NA	NA
Siwu	Neighbours_707229	Neighbours	su aɖera pia ŋgbé sí à sɛ̀ à peè ìraɔ̀ à bɔ oò ló	take and put the food here so that you will go and pay the thing and bring it, ló!	[not relevant]	lò su be gú bée?	I take what and what?	[can't tell]	other	NA	NA	NA	NA
Siwu	Neighbours_713303	Neighbours	rɔ̀ɔ́bà- rɔ̀ɔ́bà kapòei gá lo kɛɛ̀.	the rubber bowl that has a crack in it (1.0)	[not relevant]	[none]	NA	[can't tell]	other	NA	NA	NA	NA
Siwu	Neighbours_716443	Neighbours	sí à ɖi bɛ̀rɛ̀dzo à pia.	that you take and put some plantain in it	[not relevant]	[none]	NA	[can't tell]	other	NA	NA	NA	NA
Siwu	Neighbours_767380	Neighbours	mɔɛ.	take.	((holds out ringing phone))	[none]	NA	((takes phone, inspects display, picks up call))	fulfilment	no	NA	NA	NA
Siwu	Neighbours_818304	Neighbours	su tã mɛɛ̀.	take give me.	[not relevant]	[none]	NA	[not relevant]	other	NA	NA	NA	NA
Siwu	Neighbours_819790	Neighbours	su tã mɛɛ̀.	take give me.	((reaches out for phone))	[not relevant]	((to person on phone)) is this the kid?	((turns towards A))	fulfilment	no	NA	NA	NA
Siwu	Neighbours_821237	Neighbours	[none]	NA	((extends hand and makes grasping gesture))	[none]	NA	((hands over phone))	fulfilment	no	NA	NA	NA
Siwu	Neighbours_849790a	Neighbours	bara màlà sí à ta à kɛ̀lɛ̀ fɔ fɔ se kpakpa kɔrɛ i Àkpɛ̃ŋ̀gbɛ́.	get up quickly and go to your uncle's side in A	((points to location))	mm	mm	[can't tell]	other	NA	NA	NA	NA
Siwu	Neighbours_849790b	Neighbours	sí à sɛ̀ àa fɔ àto awɛ̃ à bɔ mɛ̀.	so that you can pick up some load and bring it to me.	((points to location))	be íɖe mámà.	what is it mama?	[can't tell]	other	NA	NA	NA	NA
Siwu	Neighbours_849790c	Neighbours	fɔ sí ɔ́ɔ kɛlɛ̀ ɔ̀ to ɔ̃̀ã sú ɔ̀ tã́ ɔ́.	you'll see it when you get there	((points to location))	mm.	mm.	[can't tell]	fulfilment	no	NA	NA	NA
Siwu	Neighbours_880320	Neighbours	rùi bie kakɔiɔ sɛ wãrã́.	get out of the way and find wherever to sit down.	[not relevant]	wòoò	wòoò	((moves out of the way))	fulfilment	no	NA	NA	NA
Siwu	Neighbours_910812	Neighbours	[none]	NA	((empties a large bag of corn cobs by holding it upside down))	[none]	NA	((helps A emptying the large bag))	fulfilment	no	NA	NA	NA
Siwu	Neighbours_921892	Neighbours	Sésí sí ɔ̀ rò sí ɔ̀ kɛ̀lɛ̀.	Sesi should finish so that he goes.	[not relevant]	(m.)	(m.)	((keeps eating))	other	NA	NA	NA	NA
Siwu	Neighbours_1131171	Neighbours	ba su ira ní, bà ba fe à ɖi ɛ̀ɛ̀ ɛ̀- ɛ̀ báagì i iráɔ̀ amɛ ḿmɔ̀ ní.	come and take the thing, come come pass go take uh… the bag inside this-thing there ni!	((points out bag))	m̀mɛ báàgìɔ̀?	which bag?	[can't tell]	other	NA	NA	NA	NA
Siwu	Neighbours_1142820	Neighbours	kɛ̀lɛ̀ a ɖi sìko sɛ̀ sí à su.	go remove the books and take {the bag} [go and remove books put take.]	[not relevant]	((laughter))	((laughter))	[not relevant]	other	NA	NA	NA	NA
Siwu	Neighbours_1182533	Neighbours	bɔ màlàmàlà ló	bring it quickly lo!	[not relevant]	[none]	NA	[can't tell]	other	NA	NA	NA	NA
Siwu	Neighbours_1206986	Neighbours	[not relevant]	NA	((starts singing))	[not relevant]	NA	((sings along))	fulfilment	no	NA	NA	NA
Siwu	Neighbours_1250114	Neighbours	[not relevant]	NA	((phone rings once, code for 'call me back'))	Oh, who is that? Flashing. (1.4) lòna- lòna credit ló!	Oh, who is that? Flashing. (1.4) I don 't have - I don 't have credit oh!	((inspects number, appears not to be calling back))	rejection	NA	NA	NA	NA
Siwu	Neighbours_1271880	Neighbours	fɔ̃ũ flashĩ ũ̀ báck.	you too flash him back.	[not relevant]	[none]	NA	((calls back))	fulfilment	no	NA	NA	NA
Siwu	Compound4_1203980	Compound4	oɛ̀ - yɛ i siwu ámɛ́.	oh, say it in Siwu!	[can't tell]	((says prayer in Siwu))	((says prayer in Siwu))	[not relevant]	fulfilment	no	NA	NA	NA
Siwu	Compound4_1600030	Compound4	kɔkɔ́ tó ɔ̀kí ɔlɔɔ̀ mmɔ́ɔ̀ ló	a chicken is hovering around you there lo	((bends forward, head point))	suɛ!	suɛ! ((call used to chase away goats))	((moves to chase away chicken))	fulfilment	no	NA	NA	NA
Siwu	Compound4_1650210	Compound4	oò ɖe ló! nyɔ ( )	oh, eat lo! look ( )	((offers food))	[none]	NA	((refuses food))	rejection	NA	NA	NA	NA
Siwu	Compound4_1655650	Compound4	kãrã te ìtúrú.	the pan is tilting	((points to trouble))	mm!	oh!	((turns to look, takes pan from fire to fix trouble))	fulfilment	no	NA	NA	NA
Siwu	Compound4_1674260	Compound4	bara ǹma nukutú.	take salt and rub it ((on the scalded skin))	[not relevant]	ɛ̃̀ ìi bɛ mɛ ɛ̀ɛ̀ - ŋdza?	uh it didn't scald me - how?	[can't tell]	rejection	NA	NA	NA	NA
Siwu	Compound4_1937990	Compound4	ɖa ya àtitidzá íti kere ló	do not stand and nod your head just oh.	[not relevant]	oo!	oo!	[can't tell]	rejection	NA	NA	NA	NA
Siwu	Compound4_2048169	Compound4	kà ba bòɖe aɖera ló	come let us eat food oh.	[not relevant]	oò, mì lai mmɔ̀ lo.	oh, you just keep at it lo.	[can't tell]	rejection	NA	NA	NA	NA
Siwu	Compound4_2054269	Compound4	[none]	NA	((inches toward doorway in which B is sitting))	[none]	NA	((gets up to let A through))	fulfilment	no	NA	NA	NA
Siwu	Compound4_2063129	Compound4	[none]	NA	((prepares to move across compound))	[none]	NA	((puts bench on its side and moves it out of the way))	fulfilment	no	NA	NA	NA
Siwu	Compound4_2067700	Compound4	[none]	NA	((gropes for cane))	nyɔ mɛ́. (0.8) ba ngbé.	look at me (0.8) come here	((takes cane and positions it firmly on the ground))	fulfilment	no	NA	NA	NA
Siwu	Compound4_2068530	Compound4	kɔũ kígú ḿmɔ̀ nɛ ɔ̀to ɔ̃ũ bá ɔ̃ũ lí àra wá máyedza ŋgbe ɔ̀wiri.	lead her to pass this way so she won't push the things they erected here away	((gestures the way they should walk))	mm.	mm.	((gives C a hand to lead her))	fulfilment	no	NA	NA	NA
Siwu	Compound4_2075480	Compound4	[none]	NA	((walks in direction of bench))	ki ŋgbe.	pass here.	((pulls blind woman's arm))	fulfilment	no	NA	NA	NA
Siwu	Compound4_2076833	Compound4	ki ŋgbe.	pass here.	((pulls blind woman's arm))	[none]	NA	((places cane on turned-over bench))	fulfilment	no	NA	NA	NA
Siwu	Compound4_2077620	Compound4	[none]	NA	((places cane on turned-over bench))	ki ŋgbé ní	pass here ni	((pulls blind woman's arm and leads her))	fulfilment	no	NA	NA	NA
Siwu	Compound4_2078210	Compound4	ki ŋgbé ní	pass here ni	((pulls blind woman's arm and leads her))	[none]	NA	((moves over to A, but still walks in wrong direction))	fulfilment	no	NA	NA	NA
Siwu	Compound4_2080899	Compound4	[none]	NA	((walks still in wrong direction))	ba	come	((moves bench out of the way))	fulfilment	no	NA	NA	NA
Siwu	Compound4_2085500	Compound4	mm - kà kɛ̀lɛ̀ - fɔ kà kɛ̀lɛ̀ fɔ iyo.	you, go, you, go to your house	[can't tell]	[none]	NA	((walks in direction of house))	other	NA	NA	NA	NA
Siwu	Cooking1_450280	Cooking1	Yàyara.	PSN	((lowers crying baby to mother))	[none]	NA	((takes over baby))	fulfilment	no	NA	NA	NA
Siwu	Cooking1_521410	Cooking1	Aku bɔ mɛ̀ fɔ irɔi ló	Aku bring me your bowl lo!	[not relevant]	[none]	NA	[not relevant]	other	NA	NA	NA	NA
Siwu	Cooking1_526470	Cooking1	bɔ mɛ̀ fɔ irɔi.	bring me your bowl.	[not relevant]	[none]	NA	((gets ready to fetch bowl — actual delivery takes 1m50, including washing it))	fulfilment	no	NA	NA	NA
Siwu	Cooking1_1188540	Cooking1	mama. ta si à bara nɛ (ngbe)	mother. get up to do it (here)	[not relevant]	[none]	NA	[not relevant]	other	NA	NA	NA	NA
Siwu	Cooking1_1214950	Cooking1	ai sɛ àputa arɔ̃i àbɔ ngbe kùgɔ ngbe.	won't you lift the bowls and bring {everything} here like this.	[can't tell]	ɔ̃ lo ka ŋɖu ɔtaka arɔɛi amɛ.	she brought me a lot of water ((giving a reason for not yet having moved everything over))	((gets ready to reposition herself))	fulfilment	no	NA	NA	NA
Siwu	Cooking1_1266243	Cooking1	Daa Ɛko (0.4) mìi te mì ɖe araà.	PSN, (0.4) won't you eat food.	[can't tell]	[can't tell]	NA	[can't tell]	other	NA	NA	NA	NA
Siwu	Cooking1_1267303	Cooking1	mì ba mìa ɖe aɖera.	you should come and eat food.	[can't tell]	[can't tell]	NA	[can't tell]	other	NA	NA	NA	NA
Siwu	Cooking1_1354270	Cooking1	ɔ̀ɔfɔ loo! ba bò ɖe ara lo (aɖera)	welcome! come let's eat food lo!	[can't tell]	aoo lo	thank you	[can't tell]	other	NA	NA	NA	NA
Siwu	Cooking1_1545188	Cooking1	sà ma	sack them	[can't tell]	[none]	NA	[not relevant]	other	NA	NA	NA	NA
Siwu	Cooking1_1546178	Cooking1	sà ma	sack them	[can't tell]	kai!, kai!	kai!, kai! ((call used to chase away goats))	((gestures to chase away goats))	fulfilment	no	NA	NA	NA
Siwu	Cooking1_1694300	Cooking1	ba bò ɖe aɖera Ema.	come let us eat food Ema	[can't tell]	aoo lo	thank you	[can't tell]	other	NA	NA	NA	NA
Siwu	Cooking1_1913770	Cooking1	gɛdzi kutu fore, fɔ ɔse iitò ɔ̀wo ɔtaa.	manage the soup and pour (it), your father is not able to stand up	[not relevant]	[none]	NA	((gets up and 'manages' the soup))	fulfilment	no	NA	NA	NA
Siwu	Kitchen1_134560	Kitchen1	à bara màla sí à kɔũ.	you do it quickly so that you {can} take him.	[not relevant]	mm	mm.	[not relevant]	fulfilment	no	NA	NA	NA
Siwu	Kitchen1_298124	Kitchen1	[none]	NA	((subtask finished, searchingly looking, dirty left hand outstretched))	ndu?	water?	((stops current activity))	other	NA	NA	NA	NA
Siwu	Kitchen1_303728	Kitchen1	mm.	mm. ((confirmation, going on the record as being in need of water))	((subtask finished, searchingly looking, dirty left hand outstretched))	[none]	NA	((reaches behind her for a calabash filled with water, holds it out))	fulfilment	no	NA	NA	NA
Siwu	Kitchen1_310954	Kitchen1	miɔ̀ fore mɛ ɖàɖìsɛ̃i mi sia?	have you washed my pot and put? (on fire)	((looks searchingly for pot))	[none]	NA	[not relevant]	other	NA	NA	NA	NA
Siwu	Kitchen1_320763	Kitchen1	sɛ̀ àà ka nɖu í báàrè amɛ ḿmɔ̀ ba piè ní.	go and fetch water in the barrel there and come and bathe now!	[not relevant]	[none]	NA	[not relevant]	other	NA	NA	NA	NA
Siwu	Kitchen1_900882	Kitchen1	nɛ aɛi tà àsu irɔ̃i nɛ ngbe àsɔ̃rɛ̀̃ kutu àfore?	so won't you take this bowl and pour soup into it?	((looks up to B))	ilɛ:?	where?	[not relevant]	other	NA	NA	NA	NA
Siwu	Kitchen1_1019116	Kitchen1	su bɔ sí mà piaũ.	bring him to be dressed.	[not relevant]	[none]	NA	((starts chain of events leading to C calling for kid to be brought so that she can dress him))	fulfilment	no	NA	NA	NA
Siwu	Kitchen1_1027352	Kitchen1	[none]	NA	((stands with shirt to give to C))	[none]	NA	((takes shirt from A and hands it to C))	fulfilment	no	NA	NA	NA
Siwu	Kitchen1_1052883	Kitchen1	Yáyárá fore nrɔ̃ sí àba àa kɔṹ	Yayara wash your hands and come and take him.	[not relevant]	ãã	yep	((looks up, but carries on with her task))	fulfilment	no	NA	NA	NA
Siwu	Kitchen1_1065770	Kitchen1	Yàyara mɛɛ̀ sɔ fore nrɔ̃ si àba àa kɔũ si ɔ̀nyũa kàku ɔɔbiɛ ló	Yayara I said wash your hands and come and take him so that he will stop cying oh.	[not relevant]	aoo	okay	((carries on with her task))	fulfilment	no	NA	NA	NA
Siwu	Kitchen1_1124969	Kitchen1	mámà lo tãɔ ítì ka nɖu nyɛ́nɛ́nɛ̀a ( )	mum please fetch cold water ( )	[not relevant]	m-hm	m-hm	((stands up))	fulfilment	no	NA	NA	NA
Siwu	Compound5_153768	Compound5	Ei!	Ey!	((stumbles over B's outstretched foot))	[none]	NA	((draws back foot))	fulfilment	no	NA	NA	NA
Siwu	Compound5_172928	Compound5	ũmɛ tà ba àaɖi mɛ̀ ìyɛi mmɔ ló	as for me don't touch me at that sore spot lo	[not relevant]	nɛ gɔ́, sí léi kpadzɛ̃̀ɔ̃-	but, if I do not pull you	((inspects sore spot))	rejection	NA	NA	NA	NA
Siwu	Compound5_175578	Compound5	ma kutsue.	grasp your ear.	[not relevant]	[none]	NA	((grasps ear))	fulfilment	no	NA	NA	NA
Siwu	Compound5_257678	Compound5	nyɔ, nyũã ɔ̀turirè ɔ̀mama.	look, stop cuddling someone's wife	[not relevant]	[none]	NA	[not relevant]	other	NA	NA	NA	NA
Siwu	Compound5_259130	Compound5	nyũã ɔturirè ɔ-	stop cuddling s-	[not relevant]	[none]	NA	((backs down))	fulfilment	no	NA	NA	NA
Siwu	Compound5_265484	Compound5	yɛ ɔ̀turirè ɔ̀mama, koò!	stop cuddling someone's wife, tsk!	[not relevant]	[none]	NA	((escalates toward a third party))	fulfilment	no	NA	NA	NA
Siwu	Compound5_271545	Compound5	oò, ũmɛ sɛgu mɛ̀ iso gu fɔ ɔnyɛ.	oh, for me go away from me with your sickness	[not relevant]	[none]	NA	[not relevant]	other	NA	NA	NA	NA
Siwu	Compound5_366774	Compound5	ɖà tã ìbɛbɛrɛ mɛ ló	do not let it burn me lo.	[not relevant]	[none]	NA	[not relevant]	other	NA	NA	NA	NA
Siwu	Compound5_366560	Compound5	kɔ̃́rɔ̀̃ kà ìbá yàa tsɛ́ũ ì bɛbɛrɛ ló	now it is coming to start burning me.	[not relevant]	[none]	NA	[not relevant]	other	NA	NA	NA	NA
Siwu	Compound5_700500	Compound5	nyɔ́, yara so.	look, careful.	((hits B))	[none]	NA	((repositions herself and continues doing A's hair less nonchalantly))	fulfilment	no	NA	NA	NA
Siwu	Compound5_737320	Compound5	mɔ̃ɛ̃ Vinscent la mɛ.	take V and hold him for me	((holds up child))	aɔ̀, léi ye ɔ̀bi.	no, I haven't given birth to the child.	[not relevant]	rejection	NA	NA	NA	NA
Siwu	Compound5_740240	Compound5	su tã ɛ̀:	give him to uh:	((head point to uh))	Me- Kárèdzì ba mɔ̃ɛ̃ ɔbi la mɛ.	Ma- Courage come take the kid and hold {him} for me.	((walks toward other candidate recruitee))	fulfilment	no	NA	NA	NA
Siwu	Compound5_846793	Compound5	ba fore mɛ̀ nɖu sí lò fore kɔ̃rɔ̃.	come and pour me water so that I wash my hands.	[not relevant]	[none]	NA	((looks at cup-like object next to her, then stands up and walks toward water bowl)) (20.0) ((water is fetched from the barrel and delivered))	fulfilment	no	NA	NA	NA
Siwu	Compound5_873350	Compound5	[none]	NA	((holds out hands and assumes 'washing hands' position))	[none]	NA	((pours water over A's hands))	fulfilment	no	NA	NA	NA
Siwu	Compound5_889190	Compound5	[none]	NA	((opens hands palm up for more water))	[none]	NA	((pours more water))	fulfilment	no	NA	NA	NA
Siwu	Compound5_895836	Compound5	[not relevant]	NA	((opens hands palm up for more water))	[none]	NA	((pours more water))	fulfilment	no	NA	NA	NA
Siwu	Compound5_899550	Compound5	[not relevant]	NA	((opens hands palm up for more water))	[none]	NA	((pours more water))	fulfilment	no	NA	NA	NA
Siwu	Compound5_903790	Compound5	[not relevant]	NA	((opens hands palm up for more water))	[none]	NA	((pours more water))	fulfilment	no	NA	NA	NA
Siwu	Compound5_908505	Compound5	[not relevant]	NA	((opens hands palm up for more water))	[none]	NA	((pours more water))	fulfilment	no	NA	NA	NA
Siwu	Compound5_913149	Compound5	[not relevant]	NA	((opens hands palm up for more water))	[none]	NA	((pours more water))	fulfilment	no	NA	NA	NA
Siwu	Compound5_919907	Compound5	[not relevant]	NA	((opens hands palm up for more water))	[none]	NA	((pours more water))	fulfilment	no	NA	NA	NA
Siwu	Compound5_923044	Compound5	[not relevant]	NA	((opens hands palm up for more water))	[none]	NA	((pours more water))	fulfilment	no	NA	NA	NA
Siwu	Maize1_5781252	Maize1	bodza tásií sírée.	collect aunty 's lot.	((head gesture towards aunty's heap of corn cobs))	mm	mm.	((moves container, starts picking up corn cobs))	fulfilment	no	NA	NA	NA
Siwu	Maize1_5804141	Maize1	[none]	NA	((busy getting corn cobs in a tub))	[none]	NA	((helps to consolidate heap of corn cobs, bringing them within reach of A))	fulfilment	no	NA	NA	NA
Siwu	Maize1_5860574a	Maize1	hɛ̀! kaì! sɛ̀ àa sa ɔ̃ sɛrɛ̀ gɔ́ mmɔ̀.	hɛ! kai! go and sack the goat there.	[not relevant]	[none]	NA	((sits upright, turns to look, picks up stick from the ground))	fulfilment	no	NA	NA	NA
Siwu	Maize1_5908529	Maize1	kà ba su fɔ iyèbi nɛ́ bòɔ ro ɔ̀ yɛ oò.	come and take your machine for we're done speaking oo.	[not relevant]	[none]	NA	[not relevant]	other	NA	NA	NA	NA
Siwu	Maize1_5946477	Maize1	kà ta tsɛ́ àɖera iwa kàɖe ɔ ro ní.	you should get up and start cooking day has finished.	[not relevant]	[none]	NA	[can't tell]	other	NA	NA	NA	NA
Siwu	Maize1_6136999	Maize1	hàɛ! ai tà bɔ́ mɛ̀ nɖuúù.	hey, are you not bringing me water?	[not relevant]	lo sɛ kàto ŋgbé ló ba.	I'm going to the top here and come	[can't tell]	rejection	NA	NA	NA	NA
Siwu	Maize1_6244609	Maize1	be í sɛ́rɛ̀ to ɔ̀ ɖé í ɛ́ɛ̀, í rɔ́bà amɛ ḿmɔ̀.	what is the goat eating, uh in that plastic bag there	[not relevant]	[none]	NA	((turns to look, doesn't take action))	other	NA	NA	NA	NA
Siwu	Maize1_6253669	Maize1	ǹmɔ̀re mɛ́ á yedza ngbé nɛ́ ɛ̀ɛ̀- víìkì masɛrɛ̀ kà mà wé ló	the dough that he put here so, uh, Victoria 's goat are eating {it}	[not relevant]	kàkpia ká ɖe nɛ́ɛ̀.	it's the dead/rotten stuff	[not relevant]	rejection	NA	NA	NA	NA
Siwu	Maize1_6302329	Maize1	tã bò nyɔ arĩ́.	let's look at the rice	[not relevant]	[none]	NA	((walks with bowl of milled rice on head, could be passing A))	fulfilment	no	NA	NA	NA
Siwu	Maize1_6305013	Maize1	tã bò nyɔ arĩ́.	let's look at the rice	[not relevant]	[none]	NA	((stops, takes bowl from head, shows rice to A))	fulfilment	no	NA	NA	NA
Siwu	Maize1_6406165	Maize1	su ikɔi bɔ ũ̀ sí ɔ̀ tù ɔ̀ tã ɔ ló	take the calabash and bring to her so that she will sieve it for you	[not relevant]	[none]	NA	[not relevant]	other	NA	NA	NA	NA
Siwu	Maize1_6408957	Maize1	su ikɔi bɔ ũ̀ sí ɔ̀ tù ɔ̀ tã ɔ ló.	take the calabash and bring to her so that she will sieve it for you	[not relevant]	[none]	NA	[not relevant]	other	NA	NA	NA	NA
Siwu	Maize1_6438527	Maize1	mɛɛ̀ sɔ su ara bɔ sí mà ti mà tãɔ nɛ́ ɔ̀ɔ ruì gu a -	I said take some thing and bring so that they will till it for you and give you then you move with-	[not relevant]	[none]	NA	((someone starts looking for a deep calabash))	fulfilment	no	NA	NA	NA
Siwu	Maize1_6502757	Maize1	àrĩ ɔ́ fè ì yeɖe.	rice is too plentiful.	[can't tell]	[none]	NA	((stops pouring rice into the calabash))	fulfilment	no	NA	NA	NA
Siwu	Maize1_6505017	Maize1	a fè i yeɖe í íkɔkɔ̀ amɛ.	there's too much in the calabash	[not relevant]	[none]	NA	[not relevant]	other	NA	NA	NA	NA
Siwu	Maize1_6507914	Maize1	a fè ì yeɖe íkɔkɔ̀ amɛ nɛ́ ũi ba wó lá.	there's too much in the calabash, she won't be able to hold it	[not relevant]	ɔ̀ɔ nya ìkɔkɔ̀ɔ̀.	just look at the calabash	[not relevant]	rejection	NA	NA	NA	NA
Siwu	Maize1_6539207	Maize1	kà su kabubu amɛ ire tã́ mɛ́ lò nyɔ.	take deep calabash one and let me see.	((reaches out for calabash))	[none]	NA	((hands over deep calabash))	fulfilment	no	NA	NA	NA
Siwu	Maize1_6617140	Maize1	tásií puta lá.	Aunty hold up {your tub}	[not relevant]	[none]	NA	((stops sieving rice, holds up tub for kid to place bench under it))	fulfilment	no	NA	NA	NA
Siwu	Maize1_6634346	Maize1	nɛnɛ mɔ̃ɛ fodzá ɖií.	so then take it and pour it away	[not relevant]	[none]	NA	((walks to get the dough and possible throw it away as suggested))	fulfilment	no	NA	NA	NA
Siwu	Maize1_6920034	Maize1	(Ɔfa Kɔmra oo) ba puta ńɖú sɛ̀ mɛ̀ iyó ló.	come and lift water and put it in the house for me lo!	[not relevant]	[none]	NA	[can't tell]	other	NA	NA	NA	NA
Siwu	Maize1_6969216	Maize1	éè! Àkpáfù Yaw aɛi tà bá àa sú fɔ́ íyèbi:?	Hey Akpafu Yaw won 't you come and take you machine?	[can't tell]	[none]	NA	[not relevant]	other	NA	NA	NA	NA
Siwu	Tailor_230328	Tailor	kà nyɔ kɔkɔ́, nyɔ kɔkɔ́, nyɔ!	just look at the chicken, look at the chicken, look!	((points at chicken picking at microphone or camera))	[none]	NA	((two people look))	fulfilment	no	NA	NA	NA
Siwu	Tailor_286770	Tailor	ũ ɔre ba nyɔ ló.	my wife come and see oh.	((holding up cloth for inspection))	m̀m kùmiɔ̀̃ ɛ̀mɛ̀ nɛ.	mm that's the same	((halts own activity, approaches A to look at cloth))	fulfilment	no	NA	NA	NA
Siwu	Tailor_694801	Tailor	maɔ̃- tamà bíéɔ́ iyo.	the- they are looking for you at the house.	((points towards house))	[none]	NA	((turns to look))	other	NA	NA	NA	NA
Siwu	Tailor_698170	Tailor	kɛ̀lɛ̀ ìyo	go home.	[not relevant]	ɔ̀rɛ̃rɛ̃ ǹgɔǹgbe:?	it's a man?	((gets up and walks toward the house))	fulfilment	no	NA	NA	NA
Siwu	Tailor_749040	Tailor	aaà ( ) dɔtì nɛ, ɔtù nɛ,	aaa, ( ) the thread, it broke,	[not relevant]	bee? ɖɔti ɔɔ tuu?	what? the thread has broken?	[not relevant]	other	NA	NA	NA	NA
Siwu	Tailor_755500	Tailor	ta à sɔ̃ ɖɔti tãṹ - bɛ̀rɛ̀ ài ya nyá?	go and fix a thread for him, or didn't you see?	[not relevant]	[none]	NA	((stops talking, folds arms, sits still))	other	NA	NA	NA	NA
Siwu	Tailor_940960	Tailor	ɖi- ɖi sí bò nyɔ	take- take let's see	((palm upward, gesturing the up-down path of the dress as it is removed))	to lò bíé sɔ ìa- ìabara iraɔ̀, ìa ba ŋgbe.	I want that it- it goes like this; it will come here	((gestures how she wants the upper part to be, but doesn't take up lower part))	other	NA	NA	NA	NA
Siwu	Tailor_942570	Tailor	ɖi kùwɛ̃ sí bò nyɔ.	take one off so we have a look	((points at dress))	[not relevant]	NA	[not relevant]	other	NA	NA	NA	NA
Siwu	Tailor_945011	Tailor	kùrisi kùwɛ̃ sí bò nyɔ.	(fold?) some so we have a look	((points at dress))	[not relevant]	NA	((starts picking up dress, slowly folds it around waist))	fulfilment	no	NA	NA	NA
Siwu	Tailor_976150	Tailor	nɛ ba sɛ kãrũ ní.	so come and sit here!	((points to bench))	[can't tell]	NA	[can't tell]	other	NA	NA	NA	NA
Siwu	Tailor_995460	Tailor	(ɖi mɛ)	(fix me)	((comes standing with back to B, so B can zip up dress))	kɔ̃́rɔ̃ nɛɛ̀- ũ̀to lò ba ló.	now- I am coming lo.	((puts down rice winnower and helps A zip up dress))	fulfilment	no	NA	NA	NA
Siwu	Tailor_1053682	Tailor	Àkosua ba sɛ kãrũ sí àɖe àɖera ni	Akosu come and sit down so that you will eat	[not relevant]	ũmɛ lòo ro ɔ̀ɖe.	as for me I have finished eating.	(2.0) ((comes to sit down))	fulfilment	no	NA	NA	NA
Siwu	Tailor_1063440	Tailor	ba nyɔ télà ɔ bara kàrabara.	come and see how the seamstress does her work!	((beckoning gesture))	àoo lo, Madam!	oh yeah, Madam!	[can't tell]	other	NA	NA	NA	NA
Siwu	Tailor_1080797	Tailor	kà nyɔ - nyɔ gɔ́ mí dzɔ̀ miyɛ́	look, look, you should stand upright	[can't tell]	[none]	NA	[not relevant]	other	NA	NA	NA	NA
Siwu	Tailor_1082310	Tailor	ba nyɔ - ɔ̀ɔ nyaà.	come have a look, you see?	[can't tell]	ɛ̃ɛ̃! nɛ ŋgbɔ sɔ ma lɔ́ màɔ bara sí màa nyɔ́ nɛ́ɛ̀ -	yeah, that is precisely what should be done so that they'll see {us}	[not relevant]	other	NA	NA	NA	NA
Siwu	Tailor_1081087	Tailor	ba nyɔ.	come look	((beckoning gesture))	[not relevant]	NA	((comes to look))	fulfilment	no	NA	NA	NA
Siwu	Tailor_1105167	Tailor	ba nyɔ.	come look	[can't tell]	[not relevant]	NA	((comes to look))	fulfilment	no	NA	NA	NA
Siwu	Tailor_1126850	Tailor	[none]	NA	((stands helplessly with cloth, inspecting the seam or trying to fold it))	dɛ̀bi- íì bo mmɔ́ɔ̀ ɔ̀fà. Lo tãɔ ítì tã lò teɔ.	no, it hasn't got there uncle. Please, let me show you.	((takes over cloth from B))	fulfilment	no	NA	NA	NA
Siwu	Tailor_1134220	Tailor	nɛ kama àna nɛ́ màa bórègu nɛ́ màbɔ́ɔ?	so the back too should be taken in?	((pulls B's arm to look at the back))	kama:?	the back?	((turns slightly by repositioning feet))	fulfilment	no	NA	NA	NA
Siwu	Tailor_1149380	Tailor	Dɔ́risì ba nyɔ.	Doris come look	[not relevant]	tòlò ba lo, bo gú ṹ ɔ́rã́ tó bò bárá ɛ̀ɛ̀ - iraɔ.	I'm coming. Me and my husband are going to do uh this thing.	[not relevant]	fulfilment	no	NA	NA	NA
Siwu	Tailor_1150452	Tailor	(kpa) kɔ̃rɔ̃	(lift) arm	((pushes up B's arm))	[none]	NA	((lifts arm))	fulfilment	no	NA	NA	NA
Siwu	Tailor_1178975	Tailor	nɔso ǹgbe nɛ	so here,	((pushes up B's arm))	[none]	NA	((lifts arm))	fulfilment	no	NA	NA	NA
Siwu	Tailor_1205642	Tailor	nyɔ	look	((folds out dress and holds it before her body))	[none]	NA	((looks))	fulfilment	no	NA	NA	NA
Siwu	Maize3_276559a	Maize3	su ɛɛɛ- nɖu pia mmɔ̀?	take uhm- is there water there?	((LH point))	mm	mm	((probably nodding yes))	fulfilment	no	NA	NA	NA
Siwu	Maize3_276559b	Maize3	su foré, sí à su ɛh galɔn ga ngbe sí àfore nɖu.	take it and pour, that you take uh this gallon here and pour water.	((LH point to gallon))	[none]	NA	((pours water))	fulfilment	no	NA	NA	NA
Siwu	Maize3_281930	Maize3	si à su àsɛ̀ àà sia ɔtɔ.	take go put on fire.	((RH point to fireplace))	[none]	NA	[can't tell]	other	NA	NA	NA	NA
Siwu	Maize3_286780	Maize3	fore ndu fore ndu i bɛrɛ̀dzo ámɛ́ɛ̀.	pour water, pour water in the plantain.	((LH point to plantain))	[none]	NA	((takes jerrycan, pours water))	fulfilment	yes	mìlɛɛ̀ 'that's good'	no	NA
Siwu	Maize3_295633a	Maize3	kà asu kasato iyó bá fuù.	take the lid in the room and come cover {the pan}	((LH point))	[none]	NA	[can't tell]	other	NA	NA	NA	NA
Siwu	Maize3_295633b	Maize3	si su kasato ba fuù!	that {you} move take lid come cover.	[not relevant]	[none]	NA	(18.0) ((sound of lid being put on pan))	fulfilment	no	NA	NA	NA
Siwu	Maize3_312017	Maize3	sɛ̀ àà sia ɔtɔ́ɔ̀.	go and put it on fire.	[not relevant]	[none]	NA	((picks up pan and walks towards fire))	fulfilment	no	NA	NA	NA
Siwu	Maize3_315917	Maize3	sí à su à sia, sí àba aa su ɛɛ (1.6) kà ǹɖɔ̃rɛ̃ pía.	that you will take and put on, that you come and take uh: (1.6) fetch firewood put	[not relevant]	[none]	NA	[can't tell]	other	NA	NA	NA	NA
Siwu	Maize3_322807	Maize3	sí àba aà ɖi sìtìtadzirìkù (1.2) à su à pia. (1.0) sí àledza ɔtɔ́ɔ̀ (0.4) kukaàkɔ.	that you'll come remove corn cobs (1.2) you take you put. (1.0) that you improve the fire (0.4) perfectly.	[not relevant]	[none]	NA	[can't tell]	fulfilment	no	NA	NA	NA
Siwu	Maize3_361133	Maize3	ba ɖi sìtìtadzirìkù ló!	come and take the corn cobs!	[not relevant]	[none]	NA	(20.0) ((comes to take corn cobs))	fulfilment	no	NA	NA	NA
Siwu	Maize3_386040	Maize3	fodzá foré (.) fodzá fore mɛ̀ ŋgbé.	load pour (.) load pour me here	[not relevant]	[none]	NA	((pours corn cobs in A's basket))	fulfilment	no	NA	NA	NA
Siwu	Maize3_398019	Maize3	nyɔ, nyɔ, nyɔ	look, look, look	((touches B's arm, LH points))	[none]	NA	((looks in direction indicated by A))	fulfilment	no	NA	NA	NA
Siwu	Maize3_448040	Maize3	nyɔ, fodzá átìtabi wa mmɔ̀ fore mɛ̀ ngbé.	look, load maize grain that is there pour me here.	((points from corn to tub))	[none]	NA	((pours corn))	fulfilment	no	NA	NA	NA
Siwu	Maize3_457580	Maize3	mala sìtìtadzirìku pia ɔpòò amɛ, sí àsu à kɛ̀lɛ̀ gu àsɛ̀ à fore, à bara à fore ɔ́tɔ ámɛɛ̀.	collect the corn cobs put the bowl inside, that you take and send with and pour, you make you pour fire inside.	((points from corn cobs to fireplace))	[none]	NA	((picks up corn cobs from basket))	fulfilment	no	NA	NA	NA
Siwu	Maize3_473140	Maize3	kà ìlɛ́ɛ̀ kà ilɛ́ɛ̀.	that's enough, that's enough	[not relevant]	[none]	NA	((stops picking up corn cobs from basket))	fulfilment	no	NA	NA	NA
Siwu	Maize3_668110	Maize3	tã ũ ɔ̀ sɛ, tã ũ ɔ̀ sɛ, tã ũ ɔ̀ sɛ ɔ í kɔ́rɛ.	let him sit, let him sit, let him sit by you.	[not relevant]	[none]	NA	[not relevant]	other	NA	NA	NA	NA
Siwu	Maize3_673020	Maize3	puta ũ̀, ánɔ́ɔ̀?	lift him up, you hear?	[not relevant]	lèi ɣe ŋgɔ́ɔ̀ tóò pútá ũ̀ ní!	I don 't know who is lifting him up!	[not relevant]	rejection	NA	NA	NA	NA
Siwu	Maize3_680080	Maize3	la ũ sí lò ba. nmɛ nìtɔ́ sí lò ba.	hold him until I come, I myself will {do it when I} come back	[not relevant]	fɔlobrara	thank you	[not relevant]	fulfilment	no	NA	NA	NA
Siwu	Maize3_724682	Maize3	nɛ ta à su bɔ ní!	then get up and go bring it ni!	[not relevant]	[can't tell]	NA	((gropes for cane, getting up))	fulfilment	no	NA	NA	NA
Siwu	Maize3_768213	Maize3	Emá su ɔkòtò tã mɛ lò warɛ̀ lo fu ŋgbé.	Ema take the sack for me to open and wrap it here.( coved the maize with the sack)	((LH point))	[none]	NA	((starts rummaging for the sack))	fulfilment	no	NA	NA	NA
Siwu	Maize3_783460	Maize3	tã mɛ n fu sí ɛ:	let me wrap so uh:	((hand outstretched to receive the sack for cover))	[none]	NA	((hands over sack))	fulfilment	no	NA	NA	NA
Siwu	Palmoil1_489867	Palmoil1	Fo Nuku (bɔ̀bɔ̀) (0.3) (bɔbɔ nɛǹgbe)	Fo Nuku bring-PLUR (0.3) bring this thing {closer}	[not relevant]	[none]	NA	((leans forward a bit more))	fulfilment	no	NA	NA	NA
Siwu	Palmoil1_637689	Palmoil1	[none]	NA	((moves ladle of pulp towards net))	[none]	NA	((stretches out net so that no pulp will fall on the side))	fulfilment	no	NA	NA	NA
Siwu	Palmoil1_665862	Palmoil1	bòrè bɔ, fɔ nɛ bà-	drag-down bring, you, come-	((swipes arm from right to left to indicate how B should move))	[none]	NA	((B moves the net in the direction indicated by A))	fulfilment	no	NA	NA	NA
Siwu	Palmoil1_705395	Palmoil1	[none]	NA	((moves ladle of pulp towards net))	[none]	NA	((stretches out net so that no pulp will fall on the side))	fulfilment	no	NA	NA	NA
Siwu	Palmoil1_864062	Palmoil1	[none]	NA	((palmoil almost drips outside tub))	[none]	NA	((repositions tub))	fulfilment	no	NA	NA	NA
Siwu	Palmoil1_871439	Palmoil1	Fo Nùku bɔ irɔ̀ kamɛ	Fo Nuku bring the thing inside	[not relevant]	[none]	NA	((leans forward to bring net above the tub))	fulfilment	no	NA	NA	NA
Siwu	Palmoil1_878639	Palmoil1	.ff >Adzei<	.ff ouch!	((arms in uncomfortable position))	[none]	NA	((quickly untwists net))	fulfilment	no	NA	NA	NA
Siwu	Palmoil1_926020	Palmoil1	°ɖaa bua mɛ°	°don't go too far on me°	[not relevant]	°mm°	°mm°	((does not stop but goes on flirting))	other	NA	NA	NA	NA
Siwu	Palmoil1_932440	Palmoil1	nyua nii:!	sto:p it!	[not relevant]	[not relevant]	NA	((does not stop but goes on flirting))	other	NA	NA	NA	NA
Siwu	Palmoil1_988019	Palmoil1	mɔɛ àwù gɔmmɔ̀ as- ɛ̀ su mmɔ nɛ, ì-i-ɖe ìkàti sɛ iɖè lo	take {up} that shirt there, it is not a rag oo	((points to cloth))	[none]	NA	((picks up cloth and holds it))	fulfilment	no	NA	NA	NA
Siwu	Palmoil1_992152	Palmoil1	[not relevant]	NA	((holds up hand for cloth))	↑mm:	↑mm:	((starts handing over cloth))	fulfilment	no	NA	NA	NA
Siwu	Palmoil1_995429	Palmoil1	mɔɛ, mɔɛ sí a-nukutu	take it, take it so that you rub	((holds out his own rag))	[none]	NA	((receives rag))	fulfilment	no	NA	NA	NA
Siwu	Palmoil1_996189	Palmoil1	[none]	NA	((gives rag to B and holds out arm for cleaning))	[not relevant]	NA	((starts cleaning arm with rag))	fulfilment	no	NA	NA	NA
Siwu	Palmoil1_1001606	Palmoil1	[not relevant]	NA	((grabs cloth, opens hand palm up when B appears to hold on to it))	[not relevant]	NA	((gives rag to A))	fulfilment	no	NA	NA	NA
Siwu	Palmoil1_1118517	Palmoil1	Nyɔ àta àbɔrɛ gu fɔ ɛh ɔpò m̀mɔ nɛ!	Look, move away with your eh tub there.	[can't tell]	[none]	NA	((moves away))	fulfilment	no	NA	NA	NA
Siwu	Palmoil1_1125313	Palmoil1	nyɔ, nyɔ, kuruɛ mmɔ (ìsɛ), nyɔ	look, look, on the side {the image} sits, look	((head point to camera))	[none]	NA	((looks at camera))	fulfilment	no	NA	NA	NA
Siwu	Palmoil1_1223417	Palmoil1	ɣàra so	take care	((points out some pulp that fell out the net))	[not relevant]	NA	(3.0) ((picks up pulp from tub with ladle, puts it back in net))	fulfilment	no	NA	NA	NA
Siwu	Palmoil1_1265441	Palmoil1	Kɛ̀lɛ̀gù mɛ (kɔrɛ)	bring it this way {bring the net above the bowl}	[not relevant]	fɔ fɔ (0.4) fɔ kã	you, you squeeze!	((does not comply, waits until A squeezes and the problem solves itself))	rejection	NA	NA	NA	NA
Siwu	Palmoil1_1267061	Palmoil1	fɔ fɔ (0.4) fɔ kã	you, you squeeze!	[not relevant]	[none]	NA	((squeezes))	fulfilment	no	NA	NA	NA
Siwu	Palmoil1_1268141	Palmoil1	fɔ- mi mi kã	you- you(pl) squeeze	[not relevant]	[none]	NA	((both squeeze))	fulfilment	no	NA	NA	NA
Siwu	Neighbours_4593390	Neighbours	(Afua (0.8)) su ibubù sí kà fifiɛ ŋ́gbe.	Take broom that you sweep here.	[can't tell]	[none]	NA	((gets up))	fulfilment	no	NA	NA	NA
Siwu	Neighbours_4597010	Neighbours	Sesi ba.	Sesi come.	[not relevant]	[none]	NA	[not relevant]	other	NA	NA	NA	NA
Siwu	Neighbours_4620500	Neighbours	Sesi ba.	Sesi come.	((beckoning gesture))	[none]	NA	((Sesi prepares to come))	fulfilment	no	NA	NA	NA
Siwu	Neighbours_4624770	Neighbours	sú ɛɛ̀ sipòo mmɔ́ɔ̀ ku kàsɛ̀sɛ̀i mmɔ́ɔ̀.	take uh those bowls and baskets	((points to items))	[none]	NA	((Sesi walks in direction of items))	fulfilment	no	NA	NA	NA
Siwu	Neighbours_4634801	Neighbours	Kɔsi (1.4) sí ɔ̀ bo i nɛ amɛ kúkáakɔ.	that he enters inside {the image} very well	((points and gestures movements))	ao, ao	no, no	((laughs))	rejection	NA	NA	NA	NA
Siwu	Neighbours_4640270	Neighbours	nyɔ̃ mí nyũã ìraɔ̀ nɛ́ mmɔ̀ ɔ̀ pɛpɛgu ló.	look you-pl should stop touching that thing.	[not relevant]	[none]	NA	[can't tell]	other	NA	NA	NA	NA
Siwu	Neighbours_4659560	Neighbours	si àa sɔ̃rɛ̃̀ bɔ mɛ̀ sí ɔ́ɔ roò, á nɔ́ɔ.	if you fetch and bring me if you finish, okay?	[can't tell]	àlà loò yɛ sɔ kùkã pía.	because I said there is hunger?	[not relevant]	other	NA	NA	NA	NA
Siwu	Neighbours_4662110	Neighbours	fiɛfiɛ ŋ́gbe malàmàlàmàlà	sweep-PLUR here quickly-REDUP	[can't tell]	[none]	NA	((sweeps a little faster and then quickly finishes))	fulfilment	no	NA	NA	NA
Siwu	Neighbours_4663320	Neighbours	ŋmɛ ŋɖe àɖera ŋɖe ( ) nɛ ŋmɛ sɛ̀gu mɛ̀ isó.	oh for me it's not about the food ( ) so for me just go along with it for me.	[can't tell]	[none]	NA	[can't tell]	other	NA	NA	NA	NA
Siwu	Neighbours_4753097	Neighbours	ɛ̀, Àfua su ɔwɛ́í bɔ́ mmɛ̀.	hey, Afua, get the pestle bring me	[can't tell]	[none]	NA	[can't tell]	other	NA	NA	NA	NA
Siwu	Neighbours_4754923	Neighbours	kà nyũá̃, sí lò ba làa su	you leave it, so that I come and take	[can't tell]	[none]	NA	[can't tell]	other	NA	NA	NA	NA
Siwu	Neighbours_4767008	Neighbours	[none]	NA	((points to part of rat that needs to be extracted))	[none]	NA	((extracts part))	fulfilment	no	NA	NA	NA
Siwu	Neighbours_4848840	Neighbours	kɛ̀lɛ̀ à sɔrá ɛ̀ áɖera bɔ, kɛ̀lɛ̀ à sɔrá íràɔ̀ bɔ.	go unload food bring, go unload the thing bring.	[can't tell]	[none]	NA	[can't tell]	other	NA	NA	NA	NA
Siwu	Neighbours_4871274	Neighbours	[not relevant]	NA	((hacks away at rat carcass for soup))	[not relevant]	NA	((holds rat carcass so that A can better target it))	fulfilment	no	NA	NA	NA
Siwu	Neighbours_4875900	Neighbours	Sésí su ɛɛ̀ iraɔ̀ tã mɛ.	Sesi take uh this-thing for me	[not relevant]	be?	what?	[can't tell]	other	NA	NA	NA	NA
Siwu	Neighbours_4878230	Neighbours	su kaɖaɖìsɛ̃ĩbi bɔ mɛ̀.	take the small pot bring me	[not relevant]	[not relevant]	NA	(15.0) ((brings small pot))	fulfilment	no	NA	NA	NA
Siwu	Neighbours_4894110	Neighbours	yɛ́ɔ̀ bárá.	stop already!	((moves rat carcass away))	[none]	NA	((stops))	fulfilment	no	NA	NA	NA
Siwu	Neighbours_4909481	Neighbours	[not relevant]	NA	((prepares to cut rat carcass))	[not relevant]	NA	((holds rat carcass so that A can safely cut))	fulfilment	no	NA	NA	NA
Siwu	Neighbours_4919450	Neighbours	su kupɛ tã mɛ́ɛ̀, tã mɛ kúpɛ́ɛ̀.	take cutlass for me, give me cutlass	[not relevant]	[none]	NA	[not relevant]	other	NA	NA	NA	NA
Siwu	Neighbours_4961098	Neighbours	Sésí ta ḿmɔ̀.	Sesi get up from there!	((threatens to hit B with cutlass))	[not relevant]	NA	((does not get up))	other	NA	NA	NA	NA
Siwu	Neighbours_4963270	Neighbours	làa wũĩ ɔ̀̃ kupɛ, ta rè kama nɛ lei sɛ́ lò ɖɔ́ɛ ɔ̀nyàmɛ̃rɛ̃ lalaà gɔ́ mmɔ́ɔ̀.	I will hit you cuttlass, get up draw back for I do not like that badmouthed sweeet talking there!	((hits B with cutlass))	Máà beé tà bárá, nyɔ̃! taà sɛ̃́ mɛ́ ní.	Mum what are you doing, look, you're going to cut me!	((does not get up))	other	NA	NA	NA	NA
Siwu	Compound_1674510	Compound	bo ìyo m̀mɔ sɛ a (fiɛ) aɣara wammɔ abɔ	in our room there go and (fetch) those chairs bring	((points towards house))	[none]	NA	((walks towards house))	fulfilment	no	NA	NA	NA
Siwu	Compound_1678110	Compound	Àfua kpese ba ka ŋɖu	Afua come back and fetch water	[not relevant]	[none]	NA	((starts moving))	fulfilment	no	NA	NA	NA
Siwu	Compound_1717330	Compound	[not relevant]	NA	((sings first line of song))	[not relevant]	NA	((others join in singing))	fulfilment	no	NA	NA	NA
Siwu	Compound_1355390	Compound	Yaw bo ɔ ro ɔ̀ɖe nɛ kàba su fɔ iraɔ̀. (0.4) si bo wara kere ni.	Yao we've finished talking {so} come and get your stuff (0.4) so that we rest	[not relevant]	[none]	NA	[not relevant]	other	NA	NA	NA	NA
Siwu	Compound_1364440	Compound	[none]	NA	((holds out hand))	[not relevant]	NA	((gives coin))	fulfilment	no	NA	NA	NA
Siwu	Compound_1608540	Compound	Afua ta sí àfɔ̀ àto.	Afua get up and collect the load	[not relevant]	[none]	NA	[can't tell]	other	NA	NA	NA	NA
Siwu	Compound_1739322	Compound	[not relevant]	NA	((sitting down as a guest occassions bringing water?))	[none]	NA	((water is brought))	fulfilment	no	NA	NA	NA
Siwu	Compound_1768920	Compound	ta sí àlɔ ɔ̀ɔtɔ katɔ́ɔ̀.	get up and be dancing	[can't tell]	[not relevant]	NA	((laughs))	other	NA	NA	NA	NA
Siwu	Compound5_1790060	Compound5	Àɖomu ɔre mɔṹ tã mɛ ŋ́ɖú lò nɛ̀ ooò.	PSN, me too bring me water to drink oo	[not relevant]	[none]	NA	((probably fetches water)) (16.0) ((water is brought))	fulfilment	no	NA	NA	NA
Siwu	Compound_1804300	Compound	lo sí àta í ngbe.	keep quiet and get up from here	[not relevant]	[none]	NA	[can't tell]	other	NA	NA	NA	NA
Siwu	Compound5_1816350	Compound5	kà sɛ karũ ní. (0.3) Afua ta si àfɔ̀ ( )	come sit down! (0.3) Afua get up and get {your stuff}	[can't tell]	[none]	NA	[not relevant]	other	NA	NA	NA	NA
Siwu	Compound_1818920	Compound	ba fɔ irà su sɛ sí ɔ̀ba nɛ ŋ̀mɛ̀ ìturbú iɖeɔ̀ ŋgbɔ ní.	come bring your thing and sit here what kind of disrespect is that ni!	((looks over shoulder to B))	[none]	NA	((gets up, picks up seat and reseats herself))	fulfilment	no	NA	NA	NA
