# Supplementary material for: Universals and cultural diversity in the expression of gratitude
Source: R Soc Open Sci. 2018 May 23;5(5):180391. doi: 10.1098/rsos.180391 (PMC5990755; doi:10.1098/rsos.180391)
Supplement: Expressions of gratitude with translation [file rsos180391supp2.xlsx]

## Sheet: Sheet1
Language	Recording	Acknowledgement
English	RCE08	Well done
English	RCE06	Sweet
English	RCE06	Thank you
English	RCE06	I'll pay you back
English	RCE06	Thank you, Jessica
English	RCE26b	Sorry
English	BBQ	Thank you
English	BBQ	Thank you
English	BBQ	Yay
English	BBQ	Thank you
English	RCE15b	Yes
English	RCE22a	Thank you
English	RCE22a	Good girl. Thank you.
English	RCE22b	Just so you know
English	CD	Thank you
English	CD	Ooh yeah
English	MB	Okay
English	MB	Yeah
Italian	AlbertoniPrep	Grazie “Thanks”
Italian	Aldo&Bino	Grande “Great”
Italian	BiscottiPome01	Bom “Alright”
Italian	BiscottiPome01	Dio bono “Goddamn”
Italian	CampFamPrep	Grazie grazie, Gina, grazie “thank you thank you, Gina, thank you”
Italian	Tinta	Okey “okay”
Italian	Tinta	Sì “yes”
Italian	MaraniPranzo	Grazie caro “Thank you dear”
Italian	DopoProve10	Ecco così “There you go, like this”
Italian	DopoProve10	Va bene “okay”
Italian	Diego&Anna	Grazie “thanks”
Italian	Circolo01	Grazie “thanks”
Italian	CampUniPictionary01	Ah okey “Oh okay”
Italian	CampUniPictionary01	Grazie “Thanks”
Italian	Capodanno01	Grazie “Thanks”
Italian	Camillo	Mh mh
Italian	Camillo	Bravo “Great”
Italian	Camillo	Ah ottimo ottimo “Oh excellent excellent”
Italian	Camillo	Okey “Okay”
Italian	MasoShanghai	Grazie “Thanks”
Lao	INTCN_111203l	Qee5 “Yeah”
Lao	INTCN_020727a	Mm5 “Yeah”
Murrinhpatha	20110824_JB_video_GYHM100_02	Yu da palyirr nyinda kanyi “Yeah, that’s the hill here”
Murrinhpatha	20110828_JB_video_GYHM100_03	Yukuy murruwurlnyima “That’s right, you are beautiful”
Murrinhpatha	2012-06-02_P-D-W	Thank you boss (in English)
Polish	PP4-1	Dzieki “Thanks”
Polish	MiBrApr2012	Dziekuje “Thanks”
Polish	PP2-5	Dziekuje “Thanks”
Russian	20110804_Colleagues_celebration_1	Spasiba “Thank you”
Russian	20120602_family_friends_2	Nichio nichio “It’s nothing”
Russian	20120120_colleagues_casual_2	Spasiba “Thank you”
Russian	20110821_Family_dinner_Country_A_2	Uhum
Siwu	Maize3	Mìlɛɛ̀ “That's good”
